# Supplementary material for: Predicting gene expression using DNA methylation in three human populations
Source: PeerJ. 2019 May 1;7:e6757. doi: 10.7717/peerj.6757 (PMC6500370; doi:10.7717/peerj.6757)
Supplement: Table S1 — Genes with R2 > 0.2 in LASSO regression models were selected for conducting the GO and Pathway enrichment analyses in each dataset (Adipose, PBMC, and LCL) using their methylation probes or all probes as predictor. Enriched and representative terms with FDR less than 0.01 are included in the table.The p-values are the probability of observing the number of genes out of total genes in a particular term given the number of genes in the whole genome belonging to this term. [file peerj-07-6757-s002.xlsx]

## Sheet: aduoise_methyl_CpG
Category	Term	Count	%	PValue	Genes	List Total	Pop Hits	Pop Total	Fold Enrichment	Benjamini
GOTERM_BP_FAT	GO:0007155~cell adhesion	55	19.573	4.08274e-07	SPG7, S100A8, AIF1, FERMT3, S100A9, FGFRL1, RORA, HLA-DMB, AZGP1, CD44, CTGF, CSF3R, RARA, FAM129B, RHOD, ZYX, GOLGA3, CDH23, PARVG, CD3D, PFKP, ACTN1, DDR1, CD86, TBCD, HLA-DPA1, ZFPM1, LCP1, HLA-DRA, HLA-DRB1, SPOCK2, CALD1, CCR1, CD247, ITGB5, ITGB2, SMOC2, DOCK2, RGMB, FASN, FCER1G, COL6A1, HLA-DPB1, HLA-DOA, ARHGDIB, EHD4, UNC45A, HAVCR2, COL18A1, PTPN6, P2RX7, KIAA0922, SPTBN1, MYH10, FEZ1	264	1699	16650	2.04164	0.00176504
GOTERM_BP_FAT	GO:0022610~biological adhesion	55	19.573	4.56544e-07	SPG7, S100A8, AIF1, FERMT3, S100A9, FGFRL1, RORA, HLA-DMB, AZGP1, CD44, CTGF, CSF3R, RARA, FAM129B, RHOD, ZYX, GOLGA3, CDH23, PARVG, CD3D, PFKP, ACTN1, DDR1, CD86, TBCD, HLA-DPA1, ZFPM1, LCP1, HLA-DRA, HLA-DRB1, SPOCK2, CALD1, CCR1, CD247, ITGB5, ITGB2, SMOC2, DOCK2, RGMB, FASN, FCER1G, COL6A1, HLA-DPB1, HLA-DOA, ARHGDIB, EHD4, UNC45A, HAVCR2, COL18A1, PTPN6, P2RX7, KIAA0922, SPTBN1, MYH10, FEZ1	264	1705	16650	2.03446	0.000987246
GOTERM_BP_FAT	GO:0019752~carboxylic acid metabolic process	34	12.0996	9.13283e-07	BCAT1, LDHC, VARS2, ADHFE1, STAT5A, PRKAG2, ECHDC2, ACSS2, SLC7A7, ACOT7, FASN, HADH, HSD17B8, PDK2, NMNAT2, SHMT1, TBXAS1, CYP1A1, CS, MLXIPL, PFKP, ACACA, DHRS9, CYP4V2, ACACB, LPIN1, P2RX7, PHGDH, GPT, ALOX5, PLA2G4C, AACS, SLC27A2, PC	264	826	16650	2.59603	0.00131639
GOTERM_BP_FAT	GO:0007159~leukocyte cell-cell adhesion	25	8.8968	1.01173e-06	HLA-DRB1, S100A8, AIF1, FERMT3, S100A9, CD247, ITGB2, RORA, HLA-DMB, DOCK2, CD44, FCER1G, RARA, HLA-DPB1, HLA-DOA, HAVCR2, PTPN6, CD3D, P2RX7, CD86, KIAA0922, HLA-DPA1, ZFPM1, LCP1, HLA-DRA	264	491	16650	3.21121	0.00109384
GOTERM_BP_FAT	GO:0043436~oxoacid metabolic process	34	12.0996	1.03291e-06	BCAT1, LDHC, VARS2, ADHFE1, STAT5A, PRKAG2, ECHDC2, ACSS2, SLC7A7, ACOT7, FASN, HADH, HSD17B8, PDK2, NMNAT2, SHMT1, TBXAS1, CYP1A1, CS, MLXIPL, PFKP, ACACA, DHRS9, CYP4V2, ACACB, LPIN1, P2RX7, PHGDH, GPT, ALOX5, PLA2G4C, AACS, SLC27A2, PC	264	831	16650	2.58041	0.000893483
GOTERM_BP_FAT	GO:0016053~organic acid biosynthetic process	18	6.40569	2.15963e-06	LDHC, BCAT1, SHMT1, TBXAS1, CYP1A1, PRKAG2, ACACA, MLXIPL, DHRS9, ACACB, ACSS2, ACOT7, PHGDH, FASN, GPT, ALOX5, SLC27A2, HSD17B8	264	278	16650	4.08355	0.00155624
GOTERM_BP_FAT	GO:0006082~organic acid metabolic process	35	12.4555	2.51116e-06	BCAT1, LDHC, VARS2, ADHFE1, STAT5A, PRKAG2, ECHDC2, ACSS2, SLC7A7, ACOT7, PEMT, FASN, HADH, HSD17B8, PDK2, NMNAT2, SHMT1, TBXAS1, CYP1A1, CS, MLXIPL, PFKP, ACACA, DHRS9, CYP4V2, ACACB, LPIN1, P2RX7, PHGDH, GPT, ALOX5, PLA2G4C, AACS, SLC27A2, PC	264	907	16650	2.43372	0.00155106
GOTERM_BP_FAT	GO:0070486~leukocyte aggregation	23	8.18505	3.40283e-06	HAVCR2, PTPN6, S100A8, HLA-DRB1, CD3D, AIF1, CD247, S100A9, RORA, HLA-DMB, P2RX7, DOCK2, CD86, CD44, KIAA0922, FCER1G, HLA-DPA1, RARA, ZFPM1, HLA-DPB1, HLA-DOA, LCP1, HLA-DRA	264	454	16650	3.19508	0.00183881
GOTERM_BP_FAT	GO:0046394~carboxylic acid biosynthetic process	17	6.04982	4.40185e-06	LDHC, BCAT1, SHMT1, TBXAS1, PRKAG2, ACACA, MLXIPL, DHRS9, ACACB, ACSS2, ACOT7, PHGDH, FASN, GPT, ALOX5, SLC27A2, HSD17B8	264	262	16650	4.09221	0.00211408
GOTERM_BP_FAT	GO:0055114~oxidation-reduction process	36	12.8114	5.57029e-06	STEAP3, LDHC, HTATIP2, ADHFE1, HSD17B13, PRKAG2, LDHD, ADH1B, ECHDC2, ACSS2, GPD1L, DNAJC15, FMO3, FASN, TPO, GPX7, HADH, IMPDH1, HSD17B8, SH3PXD2A, TBXAS1, CYP1A1, CS, PFKP, DHRS9, CYP4V2, ACACB, ALDH3B1, CYBA, DHRS3, DHRS4, NXN, PHGDH, ALOX5, STBD1, SLC27A2	264	983	16650	2.30972	0.00240737
GOTERM_BP_FAT	GO:0006631~fatty acid metabolic process	20	7.11744	6.04633e-06	PDK2, TBXAS1, CYP1A1, STAT5A, PRKAG2, ACACA, MLXIPL, ECHDC2, ACACB, CYP4V2, ACSS2, LPIN1, ACOT7, FASN, ALOX5, HADH, AACS, PLA2G4C, SLC27A2, HSD17B8	264	366	16650	3.44635	0.00237559
GOTERM_BP_FAT	GO:0044255~cellular lipid metabolic process	37	13.1673	8.04974e-06	RARRES3, RARRES2, FGR, STAT5A, PRKAG2, ECHDC2, ACSS2, GLB1, GPD1L, ACOT7, PEMT, FASN, INPP5E, HADH, AGPAT4, HSD17B8, SREBF1, PDK2, TBXAS1, CYP1A1, MLXIPL, ACACA, DHRS9, CYP4V2, ACACB, LPIN1, ALDH3B1, AADAC, P2RX7, DHRS3, CD86, DHRS4, ALOX5, ORMDL3, PLA2G4C, AACS, SLC27A2	264	1043	16650	2.23732	0.00289841
GOTERM_BP_FAT	GO:0032787~monocarboxylic acid metabolic process	25	8.8968	9.44713e-06	LDHC, STAT5A, PRKAG2, ECHDC2, ACSS2, ACOT7, FASN, HADH, HSD17B8, PDK2, TBXAS1, CYP1A1, ACACA, PFKP, MLXIPL, DHRS9, CYP4V2, ACACB, LPIN1, P2RX7, ALOX5, AACS, PLA2G4C, SLC27A2, PC	264	559	16650	2.82058	0.00313952
GOTERM_BP_FAT	GO:0070887~cellular response to chemical stimulus	70	24.911	1.07462e-05	RARRES2, S100A8, AIF1, STAT5A, S100A9, FGFRL1, SPI1, RORA, AQP1, TMEM173, MAP3K5, GSTM3, CD44, HTRA1, CTGF, BOK, PAX8, CSF3R, RARA, ZYX, LTB, GNG7, HLA-H, CYP1A1, MLXIPL, ESR1, DAPK2, LPIN1, ALDH3B1, AADAC, BBS2, CD86, ZFAND2A, HLA-DPA1, CTSB, CASQ2, HLA-DRA, TF, HLA-DRB1, IFITM1, CCR1, MGMT, MKNK2, ITGB5, ITGB2, RGS10, CD68, RGMB, FMO3, FASN, FCER1G, COL6A1, HLA-DPB1, EHD4, HAVCR2, SREBF1, SHMT1…	264	2648	16650	1.66721	0.00331585
GOTERM_BP_FAT	GO:0006629~lipid metabolic process	43	15.3025	1.17523e-05	RARRES3, RARRES2, FGR, STAT5A, HSD17B13, PRKAG2, ECHDC2, RORA, ACSS2, GLB1, GPD1L, ACOT7, PEMT, FASN, INPP5E, HADH, AGPAT4, HSD17B8, SREBF1, PDK2, TBXAS1, CYP1A1, MLXIPL, LGALS12, ACACA, CIDEA, DHRS9, ACACB, CYP4V2, LPIN1, ALDH3B1, AADAC, P2RX7, DHRS3, CD86, DHRS4, ALOX5, ORMDL3, PLA2G4C, AACS, SLC27A2, PC, LRP5	264	1330	16650	2.03905	0.00338443
GOTERM_BP_FAT	GO:0002682~regulation of immune system process	43	15.3025	2.73192e-05	RARRES2, LST1, HLA-DRB1, FGR, IFITM1, AIF1, CCR1, CD247, SPI1, ITGB2, RORA, HLA-DMB, C1QC, DOCK2, TMEM173, HOXA5, HTRA1, TAP2, CSF3R, FCER1G, RARA, HLA-DPB1, HLA-DOA, RUNX1, HAVCR2, PTPN6, HLA-H, ABR, CD3D, ESR1, DAPK2, HCST, CYBA, C1QB, P2RX7, CD86, KIAA0922, LILRB4, RASSF2, HLA-DPA1, CTSB, ZFPM1, HLA-DRA	264	1378	16650	1.96802	0.00736102

## Sheet: PBMC_methyl_CpG
Category	Term	Count	%	PValue	Genes	List Total	Pop Hits	Pop Total	Fold Enrichment	Benjamini
GOTERM_BP_FAT	GO:0098609~cell-cell adhesion	66	18.9655	4.67804e-15	CD8B, TBX21, CLSTN1, TNFSF14, RORA, PRKG1, LARP1, NRCAM, PLCB3, CD44, ANK3, GATA3, MAP3K8, RARA, PAG1, CDH23, KIRREL3, PRKCA, SATB1, C10ORF54, STK24, CD3E, SDK2, FLOT1, STXBP1, LEF1, HLA-DQA2, LILRB1, CARD11, CCR7, HLA-DPA1, ME3, ADORA2A, CALD1, CD247, NINJ2, RSAD2, ZBTB16, CCL5, CDH5, SLC11A1, ANXA9, MACF1, RASGRP1, BCL11B, HLA-DPB1, PIK3R1, CD28, CD7, ZBTB7B, TCF7, S100P, LGALS1, IL1RN, TGFBR2,…	323	1164	16650	2.92282	2.26898e-11
GOTERM_BP_FAT	GO:0098602~single organism cell adhesion	52	14.9425	1.48432e-14	ADORA2A, CD8B, TBX21, CD247, NINJ2, TNFSF14, RSAD2, ZBTB16, RORA, CCL5, PRKG1, CDH5, NRCAM, SLC11A1, ANXA9, CD44, ANK3, GATA3, BCL11B, RASGRP1, MAP3K8, RARA, HLA-DPB1, PIK3R1, PAG1, CD28, CD7, PRKCA, ZBTB7B, C10ORF54, SATB1, TCF7, ARHGEF7, CD3E, LGALS1, FLOT1, TGFBR2, IL1RN, STXBP1, LEF1, DOCK5, HLA-DQA2, FOXP1, CD1D, LILRB1, CARD11, P2RX7, CCR7, FYN, ETS1, KIAA0922, HLA-DPA1	323	779	16650	3.44094	3.61957e-11
GOTERM_BP_FAT	GO:0016337~single organismal cell-cell adhesion	50	14.3678	1.55509e-14	CD8B, TBX21, TNFSF14, RORA, PRKG1, NRCAM, CD44, ANK3, GATA3, MAP3K8, RARA, PAG1, PRKCA, SATB1, C10ORF54, CD3E, FLOT1, STXBP1, LEF1, HLA-DQA2, LILRB1, CARD11, CCR7, HLA-DPA1, ADORA2A, CD247, NINJ2, RSAD2, ZBTB16, CCL5, CDH5, SLC11A1, ANXA9, RASGRP1, BCL11B, HLA-DPB1, PIK3R1, CD28, CD7, ZBTB7B, TCF7, LGALS1, TGFBR2, IL1RN, FOXP1, CD1D, P2RX7, ETS1, FYN, KIAA0922	323	725	16650	3.55503	2.52109e-11
GOTERM_BP_FAT	GO:0007155~cell adhesion	80	22.9885	6.84983e-14	ATP1B2, CD8B, TBX21, CLSTN1, TNFSF14, RORA, PRKG1, LARP1, NRCAM, PLCB3, CD44, ANK3, GATA3, MAP3K8, CSF3R, RARA, BOC, PAG1, CDH23, KIRREL3, PRKCA, SATB1, C10ORF54, ARHGEF7, STK24, CD3E, SDK2, FLOT1, STXBP1, LEF1, HLA-DQA2, LILRB1, FMN1, TNFAIP6, CARD11, CCR7, HLA-DPA1, ME3, SPOCK2, ADORA2A, CALD1, CCR1, CD247, NINJ2, RSAD2, ZBTB16, CCL5, CDH5, SLC11A1, ANXA9, MACF1, RASGRP1, BCL11B, CD22, HLA-DPB1…	323	1699	16650	2.42722	8.33311e-11
GOTERM_BP_FAT	GO:0022610~biological adhesion	80	22.9885	8.29964e-14	ATP1B2, CD8B, TBX21, CLSTN1, TNFSF14, RORA, PRKG1, LARP1, NRCAM, PLCB3, CD44, ANK3, GATA3, MAP3K8, CSF3R, RARA, BOC, PAG1, CDH23, KIRREL3, PRKCA, SATB1, C10ORF54, ARHGEF7, STK24, CD3E, SDK2, FLOT1, STXBP1, LEF1, HLA-DQA2, LILRB1, FMN1, TNFAIP6, CARD11, CCR7, HLA-DPA1, ME3, SPOCK2, ADORA2A, CALD1, CCR1, CD247, NINJ2, RSAD2, ZBTB16, CCL5, CDH5, SLC11A1, ANXA9, MACF1, RASGRP1, BCL11B, CD22, HLA-DPB1…	323	1705	16650	2.41867	8.08191e-11
GOTERM_BP_FAT	GO:0070486~leukocyte aggregation	38	10.9195	1.31648e-13	ADORA2A, CD8B, TBX21, CD247, TNFSF14, RSAD2, ZBTB16, RORA, CCL5, SLC11A1, CD44, BCL11B, RASGRP1, GATA3, MAP3K8, RARA, HLA-DPB1, PIK3R1, PAG1, CD28, CD7, ZBTB7B, SATB1, TCF7, CD3E, LGALS1, TGFBR2, LEF1, HLA-DQA2, FOXP1, CD1D, LILRB1, CARD11, P2RX7, CCR7, FYN, KIAA0922, HLA-DPA1	323	454	16650	4.31459	1.06786e-10
GOTERM_BP_FAT	GO:0007159~leukocyte cell-cell adhesion	39	11.2069	3.04413e-13	ADORA2A, CD8B, TBX21, CD247, TNFSF14, RSAD2, ZBTB16, RORA, CCL5, SLC11A1, CD44, BCL11B, RASGRP1, GATA3, MAP3K8, RARA, HLA-DPB1, PIK3R1, PAG1, CD28, CD7, ZBTB7B, SATB1, TCF7, CD3E, LGALS1, TGFBR2, LEF1, HLA-DQA2, FOXP1, CD1D, LILRB1, CARD11, P2RX7, CCR7, FYN, ETS1, KIAA0922, HLA-DPA1	323	491	16650	4.09444	2.11618e-10
GOTERM_BP_FAT	GO:0070489~T cell aggregation	37	10.6322	3.85219e-13	ADORA2A, CD8B, TBX21, CD247, TNFSF14, RSAD2, ZBTB16, RORA, CCL5, SLC11A1, BCL11B, RASGRP1, GATA3, MAP3K8, RARA, HLA-DPB1, PIK3R1, PAG1, CD28, CD7, ZBTB7B, SATB1, TCF7, CD3E, LGALS1, TGFBR2, LEF1, HLA-DQA2, FOXP1, CD1D, LILRB1, CARD11, P2RX7, CCR7, FYN, KIAA0922, HLA-DPA1	323	446	16650	4.2764	2.34327e-10
GOTERM_BP_FAT	GO:0042110~T cell activation	37	10.6322	3.85219e-13	ADORA2A, CD8B, TBX21, CD247, TNFSF14, RSAD2, ZBTB16, RORA, CCL5, SLC11A1, BCL11B, RASGRP1, GATA3, MAP3K8, RARA, HLA-DPB1, PIK3R1, PAG1, CD28, CD7, ZBTB7B, SATB1, TCF7, CD3E, LGALS1, TGFBR2, LEF1, HLA-DQA2, FOXP1, CD1D, LILRB1, CARD11, P2RX7, CCR7, FYN, KIAA0922, HLA-DPA1	323	446	16650	4.2764	2.34327e-10
GOTERM_BP_FAT	GO:0071593~lymphocyte aggregation	37	10.6322	4.14558e-13	ADORA2A, CD8B, TBX21, CD247, TNFSF14, RSAD2, ZBTB16, RORA, CCL5, SLC11A1, BCL11B, RASGRP1, GATA3, MAP3K8, RARA, HLA-DPB1, PIK3R1, PAG1, CD28, CD7, ZBTB7B, SATB1, TCF7, CD3E, LGALS1, TGFBR2, LEF1, HLA-DQA2, FOXP1, CD1D, LILRB1, CARD11, P2RX7, CCR7, FYN, KIAA0922, HLA-DPA1	323	447	16650	4.26684	2.24137e-10
GOTERM_BP_FAT	GO:0002682~regulation of immune system process	68	19.5402	1.17355e-12	CD8B, TBX21, TNFSF14, GGT1, RORA, GATA3, MAP3K8, CSF3R, RARA, KLRD1, PAG1, PRKCA, CD3E, FLOT1, CD160, LEF1, PADI2, PRKCH, PDE4D, SERPING1, NFAM1, HLA-DQA2, HLA-F, LILRB1, CARD11, CCR7, LILRB4, HLA-DPA1, SUSD4, TREM1, CCL3, ADORA2A, FFAR2, CCR1, BLK, CD247, RSAD2, ZBTB16, CCL5, SEC14L1, TRIB1, LIF, TAL1, SLC11A1, HOXA5, RASGRP1, CLEC2D, HLA-DPB1, GFI1, PIK3R1, AP2M1, CD28, NFATC1, ZBTB7B, LGALS1, …	323	1378	16650	2.54373	5.71028e-10
GOTERM_BP_FAT	GO:0022407~regulation of cell-cell adhesion	33	9.48276	4.15575e-12	ADORA2A, CD247, TNFSF14, ZBTB16, CCL5, PRKG1, CD44, ANK3, RASGRP1, GATA3, MAP3K8, RARA, HLA-DPB1, PIK3R1, PAG1, CD28, PRKCA, ZBTB7B, CD3E, LGALS1, FLOT1, TGFBR2, IL1RN, LEF1, HLA-DQA2, CD1D, LILRB1, CARD11, CCR7, ETS1, FYN, KIAA0922, HLA-DPA1	323	386	16650	4.40695	1.83837e-09
GOTERM_BP_FAT	GO:0006955~immune response	71	20.4023	1.08935e-11	PXDN, CD8B, TBX21, TNFSF14, PAX5, RORA, CD44, GATA3, IL1RAP, RARA, KLRD1, PAG1, IL18RAP, CD3E, FLOT1, LEF1, PRKCH, PDE4D, SERPING1, GZMB, NFAM1, HLA-DQA2, HLA-F, CTSW, LILRB1, CARD11, CCR7, TNFRSF10C, LILRB4, SLPI, HLA-DPA1, SUSD4, TREM1, IL1R2, CCL3, TNFRSF25, FFAR2, CCR1, BLK, CD247, RSAD2, CCL5, SEC14L1, LIF, SLC11A1, TUBB, MEFV, RASGRP1, CD22, HLA-DPB1, GFI1, TBKBP1, PIK3R1, CD28, CD7, NFATC1…	323	1551	16650	2.35971	4.41732e-09
GOTERM_BP_FAT	GO:0022409~positive regulation of cell-cell adhesion	26	7.47126	1.57392e-11	CD247, TNFSF14, ZBTB16, CCL5, CD44, ANK3, RASGRP1, GATA3, MAP3K8, RARA, HLA-DPB1, PIK3R1, CD28, CD3E, LGALS1, FLOT1, TGFBR2, LEF1, HLA-DQA2, CD1D, LILRB1, CARD11, CCR7, ETS1, FYN, HLA-DPA1	323	248	16650	5.40422	5.8913e-09
GOTERM_BP_FAT	GO:0040011~locomotion	69	19.8276	4.58635e-11	ARSB, PDGFB, ATP1B2, TBX21, GNA12, TNFSF14, AMOTL1, PRKG1, SLC7A6, NRCAM, CCRL2, CCDC40, CD44, ANK3, GATA3, GAB1, CSF3R, DOCK10, BOC, KIRREL3, PRKCA, STK24, ARHGEF7, ARID5B, LEF1, PADI2, PDE4D, TRPM2, PROK2, TNS3, TNFAIP6, CCR7, SLC26A8, TREM1, SPTB, CCL3, SPOCK2, ADORA2A, FFAR2, CCR1, CCL5, TRIB1, PRDM14, MACF1, CD177, HOXA5, BCL11B, PLEKHG5, PLXND1, PIK3R1, COL18A1, PHACTR1, SLC8A1, S100P, CACN…	323	1530	16650	2.32471	1.59409e-08
GOTERM_BP_FAT	GO:0007166~cell surface receptor signaling pathway	99	28.4483	5.42133e-11	RBPMS2, ADORA3, PDGFB, TNFSF14, AMOTL1, CD44, GATA3, GAB1, CSF3R, PELI2, KLRD1, PAG1, TNIK, CD3E, PDE4D, VAX2, HLA-DQA2, HLA-F, LILRB1, CCR7, HLA-DPA1, IL1R2, CCL3, ADORA2A, BLK, CCL5, LIF, MACF1, CDA, HLA-DPB1, PLXND1, AXIN2, AP2M1, TCF7, TGFBR2, IL1RN, TRIO, CELSR1, EPHA4, P2RX7, ATF3, KIAA0922, NOTCH4, TGFBR3, SPTBN1, PLEKHA1, PXDN, NDST1, CD8B, LNPEP, CCRL2, PLCB3, FAM83A, IL1RAP, BOC, PRKCA,…	323	2669	16650	1.91205	1.75868e-08
GOTERM_BP_FAT	GO:0001775~cell activation	50	14.3678	6.60316e-11	PDGFB, CD8B, TBX21, GNA12, TNFSF14, RORA, PRKG1, GATA3, MAP3K8, RARA, PAG1, PRKCA, SATB1, BATF2, CD3E, STXBP1, LEF1, PRKCH, NFAM1, HLA-DQA2, LILRB1, CARD11, CCR7, GNB1, HLA-DPA1, CRTC3, CCL3, ADORA2A, CD247, RSAD2, ZBTB16, CCL5, SLC11A1, RASGRP1, BCL11B, HLA-DPB1, PIK3R1, CD28, CD7, ZBTB7B, TCF7, LGALS1, TGFBR2, FOXP1, ITPR1, CD1D, P2RX7, FYN, KIAA0922, BANK1	323	910	16650	2.83231	2.00819e-08
GOTERM_BP_FAT	GO:0030155~regulation of cell adhesion	41	11.7816	6.61199e-11	ADORA2A, SPOCK2, CD247, TNFSF14, ZBTB16, PRKG1, CCL5, CD44, MACF1, ANK3, RASGRP1, GATA3, MAP3K8, RARA, HLA-DPB1, PIK3R1, PAG1, CD28, PRKCA, ZBTB7B, CD3E, ARHGEF7, LGALS1, FLOT1, TGFBR2, IL1RN, LEF1, DOCK5, HLA-DQA2, CD1D, FMN1, LILRB1, CARD11, CCR7, FYN, ETS1, KIAA0922, HLA-DPA1, PHLDB2, PLAU, SLC9A1	323	643	16650	3.28689	1.89258e-08
GOTERM_BP_FAT	GO:0045785~positive regulation of cell adhesion	31	8.90805	9.43381e-11	SPOCK2, CD247, TNFSF14, ZBTB16, CCL5, CD44, ANK3, RASGRP1, GATA3, MAP3K8, RARA, HLA-DPB1, PIK3R1, CD28, PRKCA, ARHGEF7, CD3E, LGALS1, FLOT1, TGFBR2, LEF1, DOCK5, HLA-DQA2, CD1D, FMN1, LILRB1, CARD11, CCR7, ETS1, FYN, HLA-DPA1	323	385	16650	4.15062	2.55027e-08
GOTERM_BP_FAT	GO:0030097~hemopoiesis	44	12.6437	1.00296e-10	CCL3, PDGFB, TBX21, CCR1, RSAD2, RORA, ZBTB16, TRIB1, LIF, TAL1, HOXA5, BCL11B, RASGRP1, GATA3, CSF3R, RARA, GFI1, PIK3R1, RUNX3, KIRREL3, CD28, PRKCA, ZBTB7B, SATB1, TCF7, BATF2, CD3E, ARHGEF7, LGALS1, TGFBR2, LEF1, NFAM1, FOXP1, TRPM2, CD1D, LILRB1, CARD11, CCR7, HIPK1, ETS1, KIAA0922, NOTCH4, LILRB4, TGFBR3	323	739	16650	3.06916	2.56862e-08
GOTERM_BP_FAT	GO:1903039~positive regulation of leukocyte cell-cell adhesion	23	6.6092	2.65099e-10	CD3E, LGALS1, TGFBR2, CD247, TNFSF14, ZBTB16, CCL5, HLA-DQA2, CD1D, LILRB1, CARD11, CCR7, CD44, ETS1, FYN, RASGRP1, GATA3, MAP3K8, HLA-DPA1, RARA, HLA-DPB1, PIK3R1, CD28	323	218	16650	5.43855	6.44986e-08
GOTERM_BP_FAT	GO:1903037~regulation of leukocyte cell-cell adhesion	27	7.75862	4.53157e-10	ADORA2A, CD247, TNFSF14, ZBTB16, CCL5, CD44, RASGRP1, GATA3, MAP3K8, RARA, HLA-DPB1, PIK3R1, PAG1, CD28, ZBTB7B, CD3E, LGALS1, TGFBR2, HLA-DQA2, CD1D, LILRB1, CARD11, CCR7, ETS1, FYN, KIAA0922, HLA-DPA1	323	313	16650	4.44663	1.05003e-07
GOTERM_BP_FAT	GO:0048870~cell motility	61	17.5287	4.60022e-10	ARSB, PDGFB, ATP1B2, TBX21, GNA12, TNFSF14, AMOTL1, PRKG1, SLC7A6, NRCAM, CCDC40, CD44, GATA3, GAB1, CSF3R, DOCK10, KIRREL3, PRKCA, STK24, ARHGEF7, ARID5B, LEF1, PADI2, PDE4D, TRPM2, TNS3, TNFAIP6, CCR7, SLC26A8, TREM1, CCL3, SPOCK2, FFAR2, CCR1, CCL5, TRIB1, PRDM14, MACF1, HOXA5, CD177, PLEKHG5, PLXND1, PIK3R1, COL18A1, PHACTR1, SLC8A1, S100P, CACNA1I, TGFBR2, CELSR1, DOCK5, FOXP1, EPHA4, SYNE2,…	323	1330	16650	2.36423	1.01748e-07
GOTERM_BP_FAT	GO:0051674~localization of cell	61	17.5287	4.60022e-10	ARSB, PDGFB, ATP1B2, TBX21, GNA12, TNFSF14, AMOTL1, PRKG1, SLC7A6, NRCAM, CCDC40, CD44, GATA3, GAB1, CSF3R, DOCK10, KIRREL3, PRKCA, STK24, ARHGEF7, ARID5B, LEF1, PADI2, PDE4D, TRPM2, TNS3, TNFAIP6, CCR7, SLC26A8, TREM1, CCL3, SPOCK2, FFAR2, CCR1, CCL5, TRIB1, PRDM14, MACF1, HOXA5, CD177, PLEKHG5, PLXND1, PIK3R1, COL18A1, PHACTR1, SLC8A1, S100P, CACNA1I, TGFBR2, CELSR1, DOCK5, FOXP1, EPHA4, SYNE2,…	323	1330	16650	2.36423	1.01748e-07
GOTERM_BP_FAT	GO:0048534~hematopoietic or lymphoid organ development	44	12.6437	5.04841e-10	CCL3, PDGFB, TBX21, CCR1, RSAD2, RORA, ZBTB16, TRIB1, LIF, TAL1, HOXA5, BCL11B, RASGRP1, GATA3, CSF3R, RARA, GFI1, PIK3R1, RUNX3, KIRREL3, CD28, PRKCA, ZBTB7B, SATB1, TCF7, BATF2, CD3E, ARHGEF7, LGALS1, TGFBR2, LEF1, NFAM1, FOXP1, TRPM2, CD1D, LILRB1, CARD11, CCR7, HIPK1, ETS1, KIAA0922, NOTCH4, LILRB4, TGFBR3	323	778	16650	2.91531	1.06807e-07
GOTERM_BP_FAT	GO:0006952~defense response	66	18.9655	6.45162e-10	NDST1, CD8B, GGT1, RORA, MMP25, CCRL2, CD44, GATA3, IL1RAP, CSF3R, KLRD1, BATF2, IL18RAP, GNLY, FLOT1, CD160, MTA1, SERPING1, GZMB, NFAM1, HLA-DQA2, HLA-F, SIGIRR, LILRB1, PROK2, CARD11, TNFAIP6, CCR7, TNFRSF10C, SLPI, HLA-DPA1, SUSD4, TREM1, IL1R2, CCL3, TNFRSF25, ADORA2A, FFAR2, CCR1, BLK, CD247, RSAD2, CCL5, SEC14L1, SLC11A1, TUBB, MEFV, ALOX5AP, RASGRP1, HLA-DPB1, GFI1, TBKBP1, CD28, AP2M1, I…	323	1518	16650	2.24122	1.30807e-07
GOTERM_BP_FAT	GO:0002521~leukocyte differentiation	33	9.48276	8.35414e-10	CCL3, CCR1, TBX21, RSAD2, ZBTB16, RORA, TRIB1, LIF, TAL1, BCL11B, RASGRP1, GATA3, RARA, PIK3R1, CD28, PRKCA, ZBTB7B, SATB1, TCF7, BATF2, CD3E, LGALS1, TGFBR2, LEF1, NFAM1, FOXP1, TRPM2, CD1D, LILRB1, CARD11, CCR7, KIAA0922, LILRB4	323	474	16650	3.58878	1.62605e-07
GOTERM_BP_FAT	GO:0046649~lymphocyte activation	39	11.2069	8.87322e-10	ADORA2A, CD8B, TBX21, CD247, TNFSF14, RSAD2, ZBTB16, RORA, CCL5, SLC11A1, BCL11B, RASGRP1, GATA3, MAP3K8, RARA, HLA-DPB1, PIK3R1, PAG1, CD28, CD7, ZBTB7B, SATB1, TCF7, CD3E, LGALS1, TGFBR2, LEF1, NFAM1, HLA-DQA2, FOXP1, CD1D, LILRB1, CARD11, P2RX7, CCR7, FYN, KIAA0922, HLA-DPA1, BANK1	323	643	16650	3.12655	1.66066e-07
GOTERM_BP_FAT	GO:0006928~movement of cell or subcellular component	73	20.977	1.10923e-09	ARSB, PDGFB, ATP1B2, MYO7A, TBX21, GNA12, TNFSF14, AMOTL1, PRKG1, SLC7A6, KIF13A, NRCAM, CCDC40, CD44, ANK3, GATA3, GAB1, CSF3R, DOCK10, BOC, KIRREL3, PRKCA, STK24, ARHGEF7, ARID5B, LEF1, PADI2, PDE4D, TRPM2, TNFAIP6, TNS3, CCR7, SLC26A8, TREM1, SPTB, CCL3, SPOCK2, FFAR2, CALD1, CCR1, CCL5, ROPN1L, TRIB1, TUBB, PRDM14, MACF1, CD177, HOXA5, RASGRP1, BCL11B, PLEKHG5, PLXND1, PIK3R1, AP2M1, COL18A1,…	323	1795	16650	2.09638	1.99908e-07
GOTERM_BP_FAT	GO:0009605~response to external stimulus	80	22.9885	1.48468e-09	ARSB, PDGFB, CD8B, TBX21, TNFSF14, GGT1, RORA, NR2E3, PRKG1, NRCAM, CCRL2, ANK3, GATA3, RALB, CSF3R, RARA, BOC, PRKCA, SATB1, BATF2, STK24, CD3E, GNLY, CD160, MTA1, LEF1, PADI2, PDE4D, SERPING1, TRPM2, SIGIRR, LILRB1, TNFAIP6, PROK2, CCR7, TNFRSF10C, GNB1, SLPI, SUSD4, TREM1, SPTB, IL1R2, CCL3, TNFRSF25, ADORA2A, FFAR2, CCR1, CD247, RSAD2, CCL5, SEC14L1, TRIB1, SLC11A1, ACSL1, MEFV, ALOX5AP, BCL1…	323	2073	16650	1.98931	2.58017e-07
GOTERM_BP_FAT	GO:0045321~leukocyte activation	42	12.069	1.6292e-09	CRTC3, CCL3, ADORA2A, CD8B, TBX21, CD247, TNFSF14, RSAD2, ZBTB16, RORA, CCL5, SLC11A1, BCL11B, RASGRP1, GATA3, MAP3K8, RARA, HLA-DPB1, PIK3R1, PAG1, CD28, CD7, ZBTB7B, SATB1, TCF7, BATF2, CD3E, LGALS1, TGFBR2, LEF1, NFAM1, HLA-DQA2, FOXP1, CD1D, LILRB1, CARD11, P2RX7, CCR7, FYN, KIAA0922, HLA-DPA1, BANK1	323	747	16650	2.89828	2.73369e-07
GOTERM_BP_FAT	GO:0002520~immune system development	44	12.6437	2.59368e-09	CCL3, PDGFB, TBX21, CCR1, RSAD2, RORA, ZBTB16, TRIB1, LIF, TAL1, HOXA5, BCL11B, RASGRP1, GATA3, CSF3R, RARA, GFI1, PIK3R1, RUNX3, KIRREL3, CD28, PRKCA, ZBTB7B, SATB1, TCF7, BATF2, CD3E, ARHGEF7, LGALS1, TGFBR2, LEF1, NFAM1, FOXP1, TRPM2, CD1D, LILRB1, CARD11, CCR7, HIPK1, ETS1, KIAA0922, NOTCH4, LILRB4, TGFBR3	323	821	16650	2.76262	4.20695e-07
GOTERM_BP_FAT	GO:0051240~positive regulation of multicellular organismal process	62	17.8161	2.90211e-09	ARSB, PDLIM7, PDGFB, TBX21, CLSTN1, RORA, AMOTL1, NRCAM, OSR2, GATA3, IL1RAP, RARA, PRKCA, CD3E, FLOT1, LEF1, PRKCH, PDE4D, NFAM1, PROK2, CARD11, CCR7, HIPK1, HLA-DPA1, CCL3, ADORA2A, FFAR2, CCR1, RSAD2, ZBTB16, TIMP2, TCF7L2, SEC14L1, TRIB1, LIF, TAL1, SLC11A1, PRDM14, MACF1, LRG1, HOXA5, RASGRP1, HLA-DPB1, AXIN2, PIK3R1, CD28, SLC8A1, LGALS1, TGFBR2, CHI3L1, GDPD5, DOCK5, FOXP1, EPHA4, P2RX7, F…	323	1431	16650	2.23339	4.55537e-07
GOTERM_BP_FAT	GO:0002684~positive regulation of immune system process	48	13.7931	3.7711e-09	CCL3, BLK, CCR1, TBX21, FFAR2, CD247, TNFSF14, RSAD2, ZBTB16, CCL5, SEC14L1, TRIB1, LIF, TAL1, SLC11A1, HOXA5, RASGRP1, GATA3, MAP3K8, RARA, HLA-DPB1, PIK3R1, PAG1, CD28, PRKCA, CD3E, LGALS1, TGFBR2, FLOT1, PRKCH, LEF1, PDE4D, SERPING1, NFAM1, HLA-DQA2, FOXP1, CD1D, LILRB1, CARD11, P2RX7, CCR7, CD19, FYN, ETS1, HLA-DPA1, SUSD4, FCGR2A, PLEKHA1	323	960	16650	2.5774	5.73442e-07
GOTERM_BP_FAT	GO:0050863~regulation of T cell activation	25	7.18391	4.27901e-09	ADORA2A, CD247, TNFSF14, ZBTB16, CCL5, RASGRP1, GATA3, MAP3K8, RARA, HLA-DPB1, PIK3R1, PAG1, CD28, ZBTB7B, CD3E, LGALS1, TGFBR2, HLA-DQA2, CD1D, LILRB1, CARD11, CCR7, FYN, KIAA0922, HLA-DPA1	323	299	16650	4.31003	6.3096e-07
GOTERM_BP_FAT	GO:0050870~positive regulation of T cell activation	21	6.03448	4.82229e-09	CD3E, LGALS1, TGFBR2, CD247, TNFSF14, ZBTB16, CCL5, HLA-DQA2, CD1D, LILRB1, CARD11, CCR7, FYN, RASGRP1, GATA3, MAP3K8, HLA-DPA1, RARA, HLA-DPB1, PIK3R1, CD28	323	210	16650	5.1548	6.90155e-07
GOTERM_BP_FAT	GO:0046631~alpha-beta T cell activation	16	4.5977	5.30592e-09	ZBTB7B, SATB1, TCF7, CD3E, ADORA2A, TGFBR2, RSAD2, LEF1, RORA, ZBTB16, FOXP1, LILRB1, BCL11B, GATA3, RARA, CD28	323	114	16650	7.23481	7.37674e-07
GOTERM_BP_FAT	GO:1902105~regulation of leukocyte differentiation	22	6.32184	1.20855e-08	PRKCA, ZBTB7B, CCL3, LGALS1, CCR1, TGFBR2, LEF1, NFAM1, ZBTB16, FOXP1, TRIB1, LILRB1, LIF, TAL1, CARD11, RASGRP1, KIAA0922, GATA3, LILRB4, RARA, PIK3R1, CD28	323	244	16650	4.64777	1.63355e-06
GOTERM_BP_FAT	GO:0050865~regulation of cell activation	32	9.1954	1.23374e-08	PDGFB, ADORA2A, TBX21, CD247, TNFSF14, ZBTB16, RORA, CCL5, PRKG1, RASGRP1, GATA3, MAP3K8, RARA, HLA-DPB1, PIK3R1, PAG1, CD28, PRKCA, ZBTB7B, CD3E, LGALS1, TGFBR2, NFAM1, HLA-DQA2, CD1D, LILRB1, CARD11, CCR7, FYN, KIAA0922, HLA-DPA1, BANK1	323	501	16650	3.29249	1.62253e-06
GOTERM_BP_FAT	GO:0035556~intracellular signal transduction	92	26.4368	1.27404e-08	PDGFB, NDST1, GNA12, RGL3, TNFSF14, RORA, AMOTL1, PRKG1, LARP1, ARHGAP12, PLCB3, CD44, MFHAS1, GATA3, GAB1, MAP3K8, RALB, PELI2, DOCK10, PAG1, PRKCA, ARHGEF3, TNIK, ARHGEF7, STK24, CD3E, FLOT1, SIPA1L2, PRKCH, PDE4D, NFAM1, TRPM2, ARHGAP26, TNS3, CARD11, SH2D3C, PROK2, CCR7, DOK3, HIPK1, GNB1, NBR1, RIN2, TREM1, SPTB, CRTC3, CCL3, TNFRSF25, CCR1, BLK, CCL5, TIMP2, TCF7L2, SEC14L1, RAB40B, TRIB1, …	323	2657	16650	1.78488	1.63144e-06
GOTERM_BP_FAT	GO:0030217~T cell differentiation	20	5.74713	1.69832e-08	ZBTB7B, SATB1, TCF7, CD3E, TBX21, TGFBR2, LEF1, RSAD2, RORA, ZBTB16, FOXP1, CD1D, CARD11, CCR7, BCL11B, RASGRP1, KIAA0922, GATA3, RARA, CD28	323	204	16650	5.05372	2.11897e-06
GOTERM_BP_FAT	GO:0016477~cell migration	53	15.2299	2.02151e-08	ARSB, PDGFB, ATP1B2, TBX21, GNA12, TNFSF14, PRKG1, AMOTL1, SLC7A6, NRCAM, CD44, GATA3, CSF3R, KIRREL3, PRKCA, STK24, ARHGEF7, ARID5B, PADI2, LEF1, PDE4D, TRPM2, TNS3, TNFAIP6, CCR7, TREM1, CCL3, FFAR2, CCR1, CCL5, TRIB1, MACF1, HOXA5, CD177, PLEKHG5, PLXND1, PIK3R1, COL18A1, SLC8A1, S100P, TGFBR2, CELSR1, DOCK5, FOXP1, EPHA4, SYNE2, ETS1, FYN, JAK1, TGFBR3, PHLDB2, PLAU, SLC9A1	323	1184	16650	2.30747	2.45916e-06
GOTERM_BP_FAT	GO:0032101~regulation of response to external stimulus	39	11.2069	2.02779e-08	IL1R2, CCL3, PDGFB, ADORA2A, CD8B, CCR1, FFAR2, CD247, TNFSF14, GGT1, RORA, PRKG1, CCL5, SEC14L1, TRIB1, MEFV, ALOX5AP, GATA3, PLXND1, CD28, AP2M1, PRKCA, STK24, TGFBR2, MTA1, PADI2, SERPING1, FOXP1, SIGIRR, LILRB1, EPHA4, TNFAIP6, IFIT1, CCR7, FYN, ETS1, SUSD4, PHLDB2, PLAU	323	721	16650	2.78831	2.40664e-06
GOTERM_BP_FAT	GO:1903706~regulation of hemopoiesis	25	7.18391	2.59626e-08	CCL3, CCR1, ZBTB16, TRIB1, LIF, TAL1, HOXA5, GATA3, RASGRP1, CSF3R, RARA, PIK3R1, CD28, ZBTB7B, PRKCA, LGALS1, TGFBR2, LEF1, NFAM1, FOXP1, LILRB1, CARD11, ETS1, KIAA0922, LILRB4	323	328	16650	3.92896	3.00795e-06
GOTERM_BP_FAT	GO:0051249~regulation of lymphocyte activation	28	8.04598	3.30151e-08	ADORA2A, TBX21, CD247, TNFSF14, ZBTB16, CCL5, RASGRP1, GATA3, MAP3K8, RARA, HLA-DPB1, PIK3R1, PAG1, CD28, ZBTB7B, CD3E, LGALS1, TGFBR2, NFAM1, HLA-DQA2, CD1D, LILRB1, CARD11, CCR7, FYN, KIAA0922, HLA-DPA1, BANK1	323	411	16650	3.51179	3.73607e-06
GOTERM_BP_FAT	GO:0034097~response to cytokine	41	11.7816	3.79246e-08	IL1R2, CCL3, PXDN, PDGFB, TNFRSF25, CCR1, TNFSF14, RSAD2, RORA, CCL5, TIMP2, CCRL2, SLC11A1, ACSL1, CD44, MEFV, GATA3, GAB1, IL1RAP, CSF3R, RARA, HLA-DPB1, GFI1, PRKCA, IL2RB, TCF7, IL18RAP, IL1RN, CHI3L1, PADI2, LEF1, HLA-DQA2, SIGIRR, HLA-F, TNFRSF10C, CCR7, IFIT1, HIPK1, ETS1, JAK1, HLA-DPA1	323	802	16650	2.63525	4.1941e-06
GOTERM_BP_FAT	GO:0010646~regulation of cell communication	99	28.4483	4.41558e-08	RBPMS2, PDGFB, PASK, GNA12, TNFSF14, RORA, CD44, ANK3, GATA3, MAP3K8, GAB1, PELI2, RARA, PAG1, TNIK, CD3E, SIPA1L2, PDE4D, CCR7, NBR1, CRTC3, IL1R2, CCL3, ADORA2A, BLK, TIMP2, CCL5, LIF, MACF1, IQSEC3, AXIN2, ARHGEF10L, AP2M1, LGALS1, IL1RN, TGFBR2, CHI3L1, TRIO, FOXP1, EPHA4, P2RX7, ATF3, KIAA0922, TGFBR3, PLAU, SLC9A1, PLEKHA1, PXDN, CLSTN1, ARHGAP12, PRKCA, ARHGEF3, ARHGEF7, FLOT1, RPH3AL, STX…	323	3020	16650	1.68982	4.77471e-06
GOTERM_BP_FAT	GO:0031295~T cell costimulation	13	3.73563	4.78182e-08	CARD11, CCR7, FYN, CD3E, LGALS1, MAP3K8, CD247, TNFSF14, HLA-DPA1, HLA-DPB1, HLA-DQA2, PIK3R1, CD28	323	81	16650	8.27313	5.05833e-06
GOTERM_BP_FAT	GO:0031294~lymphocyte costimulation	13	3.73563	5.50561e-08	CARD11, CCR7, FYN, CD3E, LGALS1, MAP3K8, CD247, TNFSF14, HLA-DPA1, HLA-DPB1, HLA-DQA2, PIK3R1, CD28	323	82	16650	8.17224	5.70004e-06
GOTERM_BP_FAT	GO:0023051~regulation of signaling	99	28.4483	1.00746e-07	RBPMS2, PXDN, PDGFB, ATP1B2, GNA12, CLSTN1, PASK, TNFSF14, RORA, ARHGAP12, CD44, GATA3, GAB1, MAP3K8, RARA, PELI2, PAG1, PRKCA, ARHGEF3, TNIK, ARHGEF7, CD3E, FLOT1, STXBP1, RPH3AL, SIPA1L2, PRKCH, PADI2, LEF1, PDE4D, GZMB, NFAM1, TRPM2, ARHGAP26, SIGIRR, STOM, CARD11, SH2D3C, PROK2, SH2D2A, CCR7, HIPK1, NBR1, ZFYVE28, G0S2, CRTC3, IL1R2, CCL3, TNFRSF25, ADORA2A, CCR1, FFAR2, BLK, RSAD2, CCL5, TIM…	323	3070	16650	1.6623	1.02131e-05
GOTERM_BP_FAT	GO:0002694~regulation of leukocyte activation	29	8.33333	1.30832e-07	ADORA2A, TBX21, CD247, TNFSF14, ZBTB16, RORA, CCL5, RASGRP1, GATA3, MAP3K8, RARA, HLA-DPB1, PIK3R1, PAG1, CD28, ZBTB7B, CD3E, LGALS1, TGFBR2, NFAM1, HLA-DQA2, CD1D, LILRB1, CARD11, CCR7, FYN, KIAA0922, HLA-DPA1, BANK1	323	468	16650	3.19421	1.29923e-05
GOTERM_BP_FAT	GO:0030098~lymphocyte differentiation	23	6.6092	1.71278e-07	ZBTB7B, SATB1, TCF7, CD3E, LGALS1, TBX21, TGFBR2, LEF1, RSAD2, RORA, NFAM1, ZBTB16, FOXP1, CD1D, CARD11, CCR7, BCL11B, RASGRP1, KIAA0922, GATA3, RARA, PIK3R1, CD28	323	310	16650	3.82453	1.66686e-05
GOTERM_BP_FAT	GO:0051094~positive regulation of developmental process	48	13.7931	1.77074e-07	ARSB, PDGFB, TBX21, CCR1, CLSTN1, TNFSF14, ZBTB16, TIMP2, TCF7L2, CDH5, TRIB1, NRCAM, LIF, TAL1, DDHD1, OSR2, PRDM14, MACF1, LRG1, HOXA5, RASGRP1, GATA3, IL1RAP, RARA, AXIN2, BOC, CD28, PRKCA, SLC8A1, CD3E, ARHGEF7, LGALS1, TGFBR2, FLOT1, CHI3L1, PRKCH, LEF1, GDPD5, DOCK5, FOXP1, EPHA4, P2RX7, HIPK1, FYN, ETS1, JAK1, TGFBR3, PHLDB2	323	1089	16650	2.27209	1.68948e-05
GOTERM_BP_FAT	GO:0009966~regulation of signal transduction	90	25.8621	1.9313e-07	RBPMS2, PXDN, PDGFB, GNA12, TNFSF14, RORA, ARHGAP12, CD44, GATA3, GAB1, MAP3K8, PELI2, PAG1, PRKCA, ARHGEF3, TNIK, ARHGEF7, CD3E, FLOT1, RPH3AL, SIPA1L2, PADI2, LEF1, PRKCH, PDE4D, GZMB, NFAM1, ARHGAP26, SIGIRR, STOM, CARD11, SH2D3C, PROK2, SH2D2A, CCR7, HIPK1, NBR1, ZFYVE28, G0S2, CRTC3, IL1R2, CCL3, TNFRSF25, ADORA2A, CCR1, RSAD2, CCL5, TIMP2, TCF7L2, SEC14L1, TRIB1, LIF, PLEKHG3, PRDM14, MACF1…	323	2728	16650	1.70063	1.80724e-05
GOTERM_BP_FAT	GO:0051251~positive regulation of lymphocyte activation	22	6.32184	1.97293e-07	CD3E, LGALS1, TBX21, TGFBR2, CD247, TNFSF14, ZBTB16, CCL5, HLA-DQA2, CD1D, LILRB1, CARD11, CCR7, FYN, RASGRP1, GATA3, MAP3K8, HLA-DPA1, RARA, HLA-DPB1, PIK3R1, CD28	323	287	16650	3.95141	1.81136e-05
GOTERM_BP_FAT	GO:0050776~regulation of immune response	42	12.069	4.15465e-07	CD8B, BLK, TBX21, FFAR2, CD247, RSAD2, CCL5, SEC14L1, SLC11A1, RASGRP1, GATA3, CLEC2D, RARA, HLA-DPB1, GFI1, KLRD1, PIK3R1, PAG1, CD28, NFATC1, CD3E, FLOT1, CD160, PRKCH, PDE4D, SERPING1, NFAM1, HLA-DQA2, CD1D, HLA-F, LILRB1, CARD11, P2RX7, CCR7, CD19, FYN, JAK1, HLA-DPA1, SUSD4, FCGR2A, TREM1, PLEKHA1	323	912	16650	2.37392	3.74374e-05
GOTERM_BP_FAT	GO:2000026~regulation of multicellular organismal development	64	18.3908	4.43267e-07	ARSB, PDGFB, TBX21, CLSTN1, NRCAM, OSR2, GATA3, IL1RAP, CSF3R, RARA, PRKCA, TNIK, STK24, CD3E, RXRA, FLOT1, LEF1, PRKCH, NFAM1, LILRB1, PROK2, CARD11, HIPK1, NBR1, LILRB4, CCL3, CCR1, ZBTB16, TIMP2, TCF7L2, CDH5, TRIB1, LIF, TAL1, MACF1, LRG1, HOXA5, RASGRP1, BCL11B, GFI1, AXIN2, PLXND1, PIK3R1, AP2M1, CD28, MAF, ZBTB7B, SLC8A1, LGALS1, IL1RN, TGFBR2, CHI3L1, GDPD5, CELSR1, FOXP1, EPHA4, P2RX7, F…	323	1721	16650	1.91695	3.92162e-05
GOTERM_BP_FAT	GO:0002696~positive regulation of leukocyte activation	22	6.32184	7.42267e-07	CD3E, LGALS1, TBX21, TGFBR2, CD247, TNFSF14, ZBTB16, CCL5, HLA-DQA2, CD1D, LILRB1, CARD11, CCR7, FYN, RASGRP1, GATA3, MAP3K8, HLA-DPA1, RARA, HLA-DPB1, PIK3R1, CD28	323	311	16650	3.64648	6.44957e-05
GOTERM_BP_FAT	GO:0046632~alpha-beta T cell differentiation	12	3.44828	9.03081e-07	ZBTB7B, SATB1, TCF7, BCL11B, GATA3, TGFBR2, LEF1, RSAD2, RARA, RORA, ZBTB16, FOXP1	323	87	16650	7.11007	7.70916e-05
GOTERM_BP_FAT	GO:0071345~cellular response to cytokine stimulus	35	10.0575	9.58389e-07	IL1R2, CCL3, PXDN, PDGFB, TNFRSF25, CCR1, TNFSF14, RSAD2, RORA, CCL5, CCRL2, ACSL1, CD44, GATA3, GAB1, IL1RAP, CSF3R, HLA-DPB1, GFI1, TCF7, IL2RB, IL18RAP, IL1RN, CHI3L1, PADI2, LEF1, HLA-DQA2, SIGIRR, HLA-F, TNFRSF10C, CCR7, IFIT1, HIPK1, JAK1, HLA-DPA1	323	706	16650	2.5555	8.04024e-05
GOTERM_BP_FAT	GO:0050867~positive regulation of cell activation	22	6.32184	1.18027e-06	CD3E, LGALS1, TBX21, TGFBR2, CD247, TNFSF14, ZBTB16, CCL5, HLA-DQA2, CD1D, LILRB1, CARD11, CCR7, FYN, RASGRP1, GATA3, MAP3K8, HLA-DPA1, RARA, HLA-DPB1, PIK3R1, CD28	323	320	16650	3.54392	9.73377e-05
GOTERM_BP_FAT	GO:0043900~regulation of multi-organism process	24	6.89655	1.27583e-06	PRKCA, CCL3, CD8B, LGALS1, CD247, LEF1, RSAD2, ILF3, FUCA2, CCL5, SEC14L1, FOXP1, TRIB1, LARP1, SIGIRR, LILRB1, STOM, P2RX7, IFIT1, FYN, SLPI, EXOC2, AP2M1, CD28	323	377	16650	3.28157	0.000103464
GOTERM_BP_FAT	GO:0045595~regulation of cell differentiation	58	16.6667	1.37424e-06	ARSB, RBPMS2, PDLIM7, PDGFB, TNFSF14, RORA, NRCAM, GATA3, IL1RAP, CSF3R, RARA, BOC, PRKCA, TNIK, STK24, ARHGEF7, FLOT1, LEF1, PRKCH, NFAM1, LILRB1, CARD11, NBR1, LILRB4, CCL3, SPOCK2, CCR1, ZBTB16, TIMP2, TCF7L2, CDH5, ABCA5, TRIB1, LIF, TAL1, MACF1, HOXA5, RASGRP1, BCL11B, GFI1, AXIN2, PLXND1, PIK3R1, RUNX3, CD28, MAF, ZBTB7B, LGALS1, TGFBR2, GDPD5, DOCK5, FOXP1, EPHA4, FYN, ETS1, KIAA0922, NOTC…	323	1544	16650	1.93639	0.000109618
GOTERM_BP_FAT	GO:0048584~positive regulation of response to stimulus	70	20.1149	1.70347e-06	PDGFB, TBX21, TNFSF14, CD44, GATA3, GAB1, MAP3K8, PELI2, RARA, PAG1, PRKCA, TNIK, CD3E, FLOT1, PRKCH, PDE4D, SERPING1, GZMB, NFAM1, HLA-DQA2, TRPM2, LILRB1, SH2D2A, SH2D3C, PROK2, CARD11, CCR7, HLA-DPA1, G0S2, SUSD4, CCL3, TNFRSF25, ADORA2A, FFAR2, CCR1, BLK, CD247, RSAD2, CCL5, TIMP2, TCF7L2, SEC14L1, LIF, SLC11A1, MACF1, LRG1, ALOX5AP, RASGRP1, PLEKHG5, HLA-DPB1, GFI1, AXIN2, PIK3R1, CD28, LGAL…	323	2030	16650	1.77752	0.000133686
GOTERM_BP_FAT	GO:0001816~cytokine production	32	9.1954	1.97734e-06	IL1R2, CCL3, FFAR2, RSAD2, RORA, SEC14L1, SLC11A1, MEFV, RASGRP1, GATA3, IL1RAP, RARA, HLA-DPB1, PIK3R1, CD28, MAF, CD3E, FLOT1, CHI3L1, LEF1, PDE4D, NFAM1, FOXP1, SIGIRR, LILRB1, CARD11, P2RX7, CCR7, SPTBN1, HLA-DPA1, BANK1, TREM1	323	631	16650	2.61416	0.000152714
GOTERM_BP_FAT	GO:0050851~antigen receptor-mediated signaling pathway	18	5.17241	2.26086e-06	CD3E, BLK, CD247, PRKCH, PDE4D, NFAM1, HLA-DQA2, CARD11, CCR7, CD19, FYN, GATA3, HLA-DPA1, HLA-DPB1, PAG1, PIK3R1, PLEKHA1, CD28	323	228	16650	4.06958	0.000171882
GOTERM_BP_FAT	GO:0006954~inflammatory response	32	9.1954	2.41557e-06	IL1R2, CCL3, NDST1, ADORA2A, TNFRSF25, CCR1, FFAR2, RORA, CCL5, MMP25, CCRL2, SLC11A1, MEFV, ALOX5AP, RASGRP1, GATA3, IL1RAP, CD28, IL18RAP, IL1RN, CHI3L1, SERPING1, NFAM1, SIGIRR, TNFAIP6, PROK2, P2RX7, TNFRSF10C, CCR7, ETS1, SUSD4, PLA2G4C	323	637	16650	2.58954	0.000180817
GOTERM_BP_FAT	GO:0019221~cytokine-mediated signaling pathway	29	8.33333	3.7095e-06	IL1R2, PXDN, CCL3, PDGFB, TNFRSF25, CCR1, RSAD2, TNFSF14, CCL5, CCRL2, ACSL1, CD44, GAB1, IL1RAP, CSF3R, GFI1, HLA-DPB1, IL2RB, IL1RN, PADI2, HLA-DQA2, SIGIRR, HLA-F, TNFRSF10C, CCR7, IFIT1, HIPK1, JAK1, HLA-DPA1	323	554	16650	2.69836	0.000273454
GOTERM_BP_FAT	GO:0050778~positive regulation of immune response	33	9.48276	3.81901e-06	FFAR2, TBX21, BLK, CD247, RSAD2, CCL5, SEC14L1, SLC11A1, RASGRP1, GATA3, RARA, HLA-DPB1, PIK3R1, PAG1, CD28, CD3E, FLOT1, PRKCH, SERPING1, PDE4D, NFAM1, HLA-DQA2, CD1D, LILRB1, CARD11, P2RX7, CCR7, CD19, FYN, HLA-DPA1, SUSD4, FCGR2A, PLEKHA1	323	684	16650	2.48696	0.000277325
GOTERM_BP_FAT	GO:0045637~regulation of myeloid cell differentiation	16	4.5977	4.76211e-06	PRKCA, CCL3, CCR1, LEF1, ZBTB16, FOXP1, TRIB1, LILRB1, LIF, TAL1, HOXA5, ETS1, LILRB4, CSF3R, RARA, PIK3R1	323	191	16650	4.31816	0.000340714
GOTERM_BP_FAT	GO:0051270~regulation of cellular component movement	36	10.3448	6.03375e-06	ARSB, CCL3, PDGFB, SPOCK2, CCR1, GNA12, TNFSF14, AMOTL1, CCL5, TRIB1, CCDC40, PRDM14, MACF1, GATA3, GAB1, DOCK10, PLXND1, PIK3R1, PRKCA, COL18A1, SLC8A1, ARHGEF7, STK24, TGFBR2, PADI2, LEF1, PDE4D, DOCK5, FOXP1, TNFAIP6, CCR7, SYNE2, ETS1, TGFBR3, PHLDB2, PLAU	323	802	16650	2.31387	0.000425421
GOTERM_BP_FAT	GO:0002573~myeloid leukocyte differentiation	16	4.5977	6.13625e-06	PRKCA, CCL3, BATF2, CCR1, TGFBR2, LEF1, FOXP1, TRIB1, LILRB1, LIF, TAL1, CCR7, GATA3, LILRB4, RARA, PIK3R1	323	195	16650	4.22958	0.000426468
GOTERM_BP_FAT	GO:0080134~regulation of response to stress	49	14.0805	7.74988e-06	PDGFB, CD8B, GGT1, RORA, PRKG1, CD44, GATA3, GAB1, PRKCA, TNIK, STK24, FLOT1, MTA1, SERPING1, TRPM2, LILRB1, TNFAIP6, CARD11, CCR7, NBR1, SUSD4, IL1R2, CCL3, ADORA2A, FFAR2, CD247, RSAD2, CCL5, SEC14L1, MEFV, ALOX5AP, RASGRP1, NPM1, GFI1, AXIN2, PIK3R1, AP2M1, CD28, TGFBR2, FOXP1, CD1D, EPHA4, IFIT1, ETS1, FYN, TGFBR3, JAK1, PHLDB2, PLAU	323	1285	16650	1.96564	0.000531001
GOTERM_BP_FAT	GO:0001817~regulation of cytokine production	29	8.33333	7.92657e-06	IL1R2, CCL3, FFAR2, RSAD2, RORA, SEC14L1, SLC11A1, MEFV, RASGRP1, GATA3, IL1RAP, RARA, HLA-DPB1, PIK3R1, CD28, CD3E, FLOT1, LEF1, PDE4D, NFAM1, FOXP1, SIGIRR, LILRB1, CARD11, P2RX7, CCR7, SPTBN1, HLA-DPA1, BANK1	323	577	16650	2.5908	0.000535562
GOTERM_BP_FAT	GO:0031347~regulation of defense response	32	9.1954	8.04455e-06	IL1R2, CCL3, ADORA2A, CD8B, FFAR2, CD247, RSAD2, GGT1, RORA, CCL5, SEC14L1, MEFV, ALOX5AP, RASGRP1, GATA3, GFI1, CD28, AP2M1, FLOT1, MTA1, SERPING1, FOXP1, CD1D, LILRB1, TNFAIP6, CARD11, CCR7, IFIT1, ETS1, FYN, JAK1, SUSD4	323	676	16650	2.44014	0.000536088
GOTERM_BP_FAT	GO:0009611~response to wounding	31	8.90805	9.72487e-06	PDGFB, ADORA2A, CCR1, GNA12, NINJ2, PRKG1, CBX5, SLC11A1, DYSF, MACF1, CD177, GATA3, ITPK1, PIK3R1, PRKCA, STK24, LGALS1, TGFBR2, DOCK9, STXBP1, PRKCH, SERPING1, CELSR1, ITPR1, EPHA4, P2RX7, ETS1, GNB1, FYN, PHLDB2, PLAU	323	649	16650	2.46223	0.000639275
GOTERM_BP_FAT	GO:0006935~chemotaxis	28	8.04598	1.00929e-05	CCL3, PDGFB, CCR1, FFAR2, TNFSF14, CCL5, CCRL2, NRCAM, ANK3, BCL11B, GATA3, PLEKHG5, CSF3R, PLXND1, BOC, LEF1, PADI2, PDE4D, FOXP1, TRPM2, EPHA4, PROK2, CCR7, FYN, SPTBN1, TREM1, PLAU, SPTB	323	552	16650	2.61475	0.000654619
GOTERM_BP_FAT	GO:0042330~taxis	28	8.04598	1.04488e-05	CCL3, PDGFB, CCR1, FFAR2, TNFSF14, CCL5, CCRL2, NRCAM, ANK3, BCL11B, GATA3, PLEKHG5, CSF3R, PLXND1, BOC, LEF1, PADI2, PDE4D, FOXP1, TRPM2, EPHA4, PROK2, CCR7, FYN, SPTBN1, TREM1, PLAU, SPTB	323	553	16650	2.61002	0.000668779
GOTERM_BP_FAT	GO:0043903~regulation of symbiosis, encompassing mutualism through parasitism	19	5.45977	1.1682e-05	CCL3, CD8B, LGALS1, CD247, LEF1, RSAD2, ILF3, FUCA2, CCL5, SEC14L1, LARP1, LILRB1, STOM, IFIT1, FYN, SLPI, EXOC2, AP2M1, CD28	323	285	16650	3.43653	0.000737975
GOTERM_BP_FAT	GO:0002761~regulation of myeloid leukocyte differentiation	12	3.44828	1.2001e-05	LIF, PRKCA, LILRB1, TAL1, CCL3, CCR1, LILRB4, LEF1, RARA, PIK3R1, FOXP1, TRIB1	323	113	16650	5.47412	0.000748404
GOTERM_BP_FAT	GO:0030099~myeloid cell differentiation	21	6.03448	1.24582e-05	PRKCA, CCL3, BATF2, CCR1, TGFBR2, LEF1, ZBTB16, FOXP1, TRIB1, LILRB1, LIF, TAL1, CCR7, ETS1, HOXA5, GATA3, LILRB4, TGFBR3, RARA, GFI1, PIK3R1	323	343	16650	3.156	0.000767075
GOTERM_BP_FAT	GO:0040012~regulation of locomotion	34	9.77011	1.55795e-05	ARSB, CCL3, PDGFB, ADORA2A, SPOCK2, CCR1, GNA12, TNFSF14, AMOTL1, CCL5, TRIB1, PRDM14, MACF1, GATA3, GAB1, DOCK10, PLXND1, PIK3R1, PRKCA, COL18A1, SLC8A1, ARHGEF7, STK24, TGFBR2, PADI2, LEF1, DOCK5, FOXP1, TNFAIP6, CCR7, SYNE2, ETS1, PHLDB2, PLAU	323	768	16650	2.28207	0.000947184
GOTERM_BP_FAT	GO:2000147~positive regulation of cell motility	23	6.6092	1.62645e-05	PRKCA, COL18A1, SLC8A1, CCL3, PDGFB, SPOCK2, ARHGEF7, CCR1, TGFBR2, LEF1, TNFSF14, AMOTL1, CCL5, DOCK5, FOXP1, TNFAIP6, CCR7, SYNE2, PRDM14, ETS1, GATA3, PLAU, PIK3R1	323	409	16650	2.89879	0.000976604
GOTERM_BP_FAT	GO:2000145~regulation of cell motility	33	9.48276	1.69684e-05	ARSB, CCL3, PDGFB, SPOCK2, CCR1, GNA12, TNFSF14, AMOTL1, CCL5, TRIB1, PRDM14, MACF1, GATA3, GAB1, PLXND1, DOCK10, PIK3R1, PRKCA, COL18A1, SLC8A1, ARHGEF7, STK24, TGFBR2, PADI2, LEF1, DOCK5, FOXP1, TNFAIP6, CCR7, SYNE2, ETS1, PHLDB2, PLAU	323	736	16650	2.31125	0.00100643
GOTERM_BP_FAT	GO:0044093~positive regulation of molecular function	62	17.8161	1.7072e-05	PDGFB, ATP1B2, RGL3, ARHGAP12, CD44, ANK3, GATA3, GAB1, MAP3K8, IL1RAP, RALB, RARA, DOCK10, PRKCA, ARHGEF3, TNIK, ARHGEF7, ARID5B, FLOT1, SIPA1L2, PRKCH, NFAM1, ARHGAP26, SH2D3C, PROK2, CARD11, CCR7, RIN2, SPTB, CRTC3, CCL3, ADORA2A, ABHD5, CCL5, TIMP2, TCF7L2, SLC11A1, PLEKHG3, ACSL1, MEFV, ALOX5AP, RASGRP1, PLEKHG5, NPM1, IQSEC3, AXIN2, PLXND1, ARHGEF10L, IL2RB, EPB41, TGFBR2, CHI3L1, DOCK9, TR…	323	1840	16650	1.73694	0.00100038
GOTERM_BP_FAT	GO:1903708~positive regulation of hemopoiesis	14	4.02299	1.73998e-05	PRKCA, LGALS1, CCR1, TGFBR2, LEF1, ZBTB16, TRIB1, LIF, TAL1, HOXA5, ETS1, GATA3, RASGRP1, RARA	323	163	16650	4.42743	0.00100744
GOTERM_BP_FAT	GO:0032102~negative regulation of response to external stimulus	18	5.17241	1.83867e-05	IL1R2, PDGFB, ADORA2A, PADI2, SERPING1, RORA, PRKG1, SEC14L1, TRIB1, SIGIRR, EPHA4, TNFAIP6, IFIT1, MEFV, ETS1, GATA3, PHLDB2, PLAU	323	267	16650	3.47515	0.00105204
GOTERM_BP_FAT	GO:0065009~regulation of molecular function	86	24.7126	1.90331e-05	PDGFB, ATP1B2, RGL3, TNFSF14, PRKG1, ARHGAP12, CD44, ANK3, GATA3, GAB1, MAP3K8, IL1RAP, RALB, RARA, DOCK10, PRKCA, ARHGEF3, TNIK, ARHGEF7, ARID5B, FLOT1, SIPA1L2, LEF1, PRKCH, PDE4D, SERPING1, NFAM1, ARHGAP26, SIGIRR, STOM, CARD11, SH2D3C, PROK2, CCR7, TNFAIP8, ZFYVE28, RIN2, SLPI, SPTB, CRTC3, CCL3, SPOCK2, ADORA2A, ABHD5, CACNB4, CCL5, TIMP2, TCF7L2, APLP2, TRIB1, LIF, SLC11A1, PLEKHG3, ACSL1, …	323	2863	16650	1.54842	0.00107635
GOTERM_BP_FAT	GO:0048585~negative regulation of response to stimulus	50	14.3678	1.91373e-05	RBPMS2, PXDN, PDGFB, RORA, PRKG1, CD44, GATA3, ARHGEF7, CD3E, RPH3AL, PADI2, LEF1, SERPING1, SIGIRR, LILRB1, TNFAIP6, ZFYVE28, SUSD4, CRTC3, IL1R2, ADORA2A, TIMP2, CCL5, TCF7L2, SEC14L1, TRIB1, LIF, PRDM14, MEFV, AXIN2, AP2M1, NFATC1, TGFBR2, IL1RN, GDPD5, FOXP1, ITPR1, EPHA4, P2RX7, IFIT1, ATF3, DUSP1, ETS1, FYN, KIAA0922, TGFBR3, BANK1, PHLDB2, PLAU, PLEKHA1	323	1369	16650	1.88269	0.00106981
GOTERM_BP_FAT	GO:0050663~cytokine secretion	14	4.02299	1.98179e-05	IL1R2, CCL3, FFAR2, CHI3L1, FOXP1, LILRB1, P2RX7, CCR7, GATA3, RASGRP1, IL1RAP, SPTBN1, BANK1, TREM1	323	165	16650	4.37377	0.00109525
GOTERM_BP_FAT	GO:0042060~wound healing	27	7.75862	2.06296e-05	PRKCA, PDGFB, ADORA2A, GNA12, TGFBR2, DOCK9, STXBP1, NINJ2, PRKCH, SERPING1, CELSR1, PRKG1, ITPR1, CBX5, SLC11A1, P2RX7, DYSF, MACF1, FYN, CD177, GNB1, ETS1, GATA3, ITPK1, PHLDB2, PLAU, PIK3R1	323	542	16650	2.56789	0.00112728
GOTERM_BP_FAT	GO:0001819~positive regulation of cytokine production	22	6.32184	2.12685e-05	CCL3, CD3E, FFAR2, FLOT1, RSAD2, PDE4D, RORA, NFAM1, SEC14L1, SLC11A1, CARD11, P2RX7, CCR7, RASGRP1, GATA3, IL1RAP, SPTBN1, HLA-DPA1, RARA, HLA-DPB1, PIK3R1, CD28	323	386	16650	2.93797	0.00114927
GOTERM_BP_FAT	GO:0051272~positive regulation of cellular component movement	23	6.6092	2.44181e-05	PRKCA, COL18A1, SLC8A1, CCL3, PDGFB, SPOCK2, ARHGEF7, CCR1, TGFBR2, LEF1, TNFSF14, AMOTL1, CCL5, DOCK5, FOXP1, TNFAIP6, CCR7, SYNE2, PRDM14, ETS1, GATA3, PLAU, PIK3R1	323	420	16650	2.82287	0.00130486
GOTERM_BP_FAT	GO:0040017~positive regulation of locomotion	23	6.6092	2.62904e-05	PRKCA, COL18A1, SLC8A1, CCL3, PDGFB, SPOCK2, ARHGEF7, CCR1, TGFBR2, LEF1, TNFSF14, AMOTL1, CCL5, DOCK5, FOXP1, TNFAIP6, CCR7, SYNE2, PRDM14, ETS1, GATA3, PLAU, PIK3R1	323	422	16650	2.80949	0.00138958
GOTERM_BP_FAT	GO:0030334~regulation of cell migration	31	8.90805	2.7219e-05	ARSB, CCL3, PDGFB, CCR1, GNA12, TNFSF14, AMOTL1, CCL5, TRIB1, MACF1, GATA3, GAB1, PLXND1, DOCK10, PIK3R1, PRKCA, COL18A1, SLC8A1, ARHGEF7, STK24, TGFBR2, PADI2, LEF1, DOCK5, FOXP1, TNFAIP6, CCR7, SYNE2, ETS1, PHLDB2, PLAU	323	685	16650	2.33283	0.00142318
GOTERM_BP_FAT	GO:0042098~T cell proliferation	14	4.02299	3.47103e-05	LILRB1, SATB1, SLC11A1, CARD11, P2RX7, FYN, CD3E, KIAA0922, TNFSF14, HLA-DPA1, HLA-DPB1, CCL5, CD28, CD1D	323	174	16650	4.14754	0.00179523
GOTERM_BP_FAT	GO:0002768~immune response-regulating cell surface receptor signaling pathway	22	6.32184	3.4989e-05	CD3E, FFAR2, BLK, CD247, PRKCH, PDE4D, NFAM1, HLA-DQA2, LILRB1, CARD11, CCR7, CD19, FYN, GATA3, HLA-DPA1, FCGR2A, HLA-DPB1, PAG1, PIK3R1, PLEKHA1, NFATC1, CD28	323	399	16650	2.84224	0.0017906
GOTERM_BP_FAT	GO:0071310~cellular response to organic substance	69	19.8276	4.02579e-05	RBPMS2, PXDN, LMO2, NDST1, PDGFB, TBX21, TNFSF14, RORA, NR2E3, CCRL2, CD44, GATA3, GAB1, IL1RAP, RALB, CSF3R, RARA, PRKCA, IL18RAP, RXRA, FLOT1, LEF1, PADI2, PDE4D, HLA-DQA2, TRPM2, HLA-F, SIGIRR, LILRB1, CCR7, TNFRSF10C, DGAT2, HIPK1, GNB1, HLA-DPA1, IL1R2, CCL3, TNFRSF25, FFAR2, CCR1, RSAD2, CCL5, CDH5, TRIB1, ACSL1, PRDM14, LRG1, NPM1, HLA-DPB1, GFI1, AXIN2, PIK3R1, TCF7, IL2RB, SLC8A1, LGALS1…	323	2186	16650	1.62709	0.00203853
GOTERM_BP_FAT	GO:0009306~protein secretion	24	6.89655	4.48321e-05	PRKCA, IL1R2, CCL3, ADORA2A, FFAR2, BLK, IL1RN, CHI3L1, RPH3AL, RSAD2, CCL5, TCF7L2, TRPM2, FOXP1, ITPR1, LILRB1, P2RX7, CCR7, RASGRP1, GATA3, IL1RAP, SPTBN1, BANK1, TREM1	323	469	16650	2.63785	0.00224652
GOTERM_BP_FAT	GO:0050792~regulation of viral process	17	4.88506	5.3646e-05	CCL3, CD8B, LGALS1, CD247, LEF1, RSAD2, ILF3, CCL5, SEC14L1, LARP1, LILRB1, STOM, IFIT1, FYN, SLPI, AP2M1, CD28	323	262	16650	3.34472	0.00266021
GOTERM_BP_FAT	GO:0032940~secretion by cell	38	10.9195	5.63083e-05	IL1R2, CCL3, PDGFB, SLC44A4, ADORA2A, BLK, CCR1, FFAR2, PASK, RSAD2, CCL5, TCF7L2, APLP2, LIF, RASGRP1, GATA3, IL1RAP, RALB, EXOC2, PRKCA, ARHGEF7, IL1RN, CACNA1I, CHI3L1, RPH3AL, STXBP1, SERPING1, ITPR1, FOXP1, TRPM2, CTSW, LIN7A, LILRB1, P2RX7, CCR7, SPTBN1, BANK1, TREM1	323	966	16650	2.02777	0.00276389
GOTERM_BP_FAT	GO:0070887~cellular response to chemical stimulus	79	22.7011	6.25678e-05	RBPMS2, PXDN, PDGFB, LMO2, NDST1, TBX21, TNFSF14, GGT1, RORA, NR2E3, CCRL2, GSTM4, CD44, ANK3, GATA3, GAB1, IL1RAP, RALB, CSF3R, RARA, PRKCA, IL18RAP, STK24, RXRA, FLOT1, LEF1, PADI2, PDE4D, HLA-DQA2, TRPM2, HLA-F, SIGIRR, LILRB1, CCR7, TNFRSF10C, DGAT2, HIPK1, GNB1, HLA-DPA1, TREM1, IL1R2, CCL3, TNFRSF25, FFAR2, CCR1, RSAD2, CCL5, CDH5, TRIB1, ACSL1, PRDM14, LRG1, ALOX5AP, NPM1, PLEKHG5, HLA-DPB…	323	2648	16650	1.53787	0.00304001
GOTERM_BP_FAT	GO:0010647~positive regulation of cell communication	53	15.2299	6.36398e-05	PDGFB, CLSTN1, TNFSF14, CD44, ANK3, GATA3, GAB1, MAP3K8, PELI2, PAG1, PRKCA, TNIK, CD3E, ARHGEF7, FLOT1, PRKCH, GZMB, NFAM1, TRPM2, SH2D2A, SH2D3C, PROK2, CARD11, CCR7, G0S2, CCL3, ADORA2A, TNFRSF25, BLK, CCR1, RSAD2, TIMP2, CCL5, TCF7L2, LIF, MACF1, LRG1, RASGRP1, PLEKHG5, GFI1, AXIN2, PIK3R1, CD28, LGALS1, CHI3L1, EPHA4, P2RX7, ATF3, FYN, YWHAQ, TGFBR3, BANK1, SLC9A1	323	1555	16650	1.75694	0.00306145
GOTERM_BP_FAT	GO:0002831~regulation of response to biotic stimulus	12	3.44828	6.78053e-05	PRKCA, LILRB1, IFIT1, FYN, CD8B, CD247, FOXP1, SEC14L1, TRIB1, AP2M1, CD28, SIGIRR	323	136	16650	4.54835	0.0032296
GOTERM_BP_FAT	GO:0051707~response to other organism	34	9.77011	7.00984e-05	CCL3, CD8B, TNFRSF25, TBX21, CD247, RSAD2, CCL5, SEC14L1, TRIB1, SLC11A1, GATA3, RARA, GFI1, AP2M1, CD28, PRKCA, BATF2, GNLY, CD160, MTA1, PDE4D, ILF3, FUCA2, FOXP1, CD1D, SIGIRR, LILRB1, P2RX7, TNFRSF10C, CCR7, IFIT1, FYN, SLPI, TREM1	323	829	16650	2.11415	0.00330628
GOTERM_BP_FAT	GO:0043207~response to external biotic stimulus	34	9.77011	7.00984e-05	CCL3, CD8B, TNFRSF25, TBX21, CD247, RSAD2, CCL5, SEC14L1, TRIB1, SLC11A1, GATA3, RARA, GFI1, AP2M1, CD28, PRKCA, BATF2, GNLY, CD160, MTA1, PDE4D, ILF3, FUCA2, FOXP1, CD1D, SIGIRR, LILRB1, P2RX7, TNFRSF10C, CCR7, IFIT1, FYN, SLPI, TREM1	323	829	16650	2.11415	0.00330628
GOTERM_BP_FAT	GO:0046634~regulation of alpha-beta T cell activation	9	2.58621	7.3237e-05	LILRB1, ZBTB7B, ADORA2A, CD3E, GATA3, TGFBR2, RARA, ZBTB16, CD28	323	72	16650	6.4435	0.00342091
GOTERM_BP_FAT	GO:0043087~regulation of GTPase activity	30	8.62069	7.84579e-05	CCL3, PDGFB, RGL3, CCL5, PRKG1, ARHGAP12, PLEKHG3, RASGRP1, PLEKHG5, AXIN2, IQSEC3, DOCK10, ARHGEF10L, ARHGEF3, IL2RB, ARHGEF7, DOCK9, SIPA1L2, TRIO, DOCK5, ARHGAP26, EPHA4, SH2D3C, CCR7, FYN, GRTP1, RIN2, SPTBN1, JAK1, SPTB	323	691	16650	2.23797	0.0036295
GOTERM_BP_FAT	GO:0050708~regulation of protein secretion	21	6.03448	8.30818e-05	PRKCA, IL1R2, CCL3, ADORA2A, FFAR2, BLK, RPH3AL, RSAD2, CCL5, TCF7L2, TRPM2, FOXP1, ITPR1, LILRB1, P2RX7, CCR7, RASGRP1, GATA3, IL1RAP, SPTBN1, BANK1	323	392	16650	2.7615	0.00380682
GOTERM_BP_FAT	GO:0009607~response to biotic stimulus	35	10.0575	8.3237e-05	CCL3, CD8B, TNFRSF25, TBX21, CD247, RSAD2, CCL5, SEC14L1, TRIB1, SLC11A1, GATA3, PRRT1, RARA, GFI1, CD28, AP2M1, PRKCA, BATF2, GNLY, CD160, MTA1, PDE4D, ILF3, FUCA2, FOXP1, CD1D, SIGIRR, LILRB1, P2RX7, TNFRSF10C, CCR7, IFIT1, FYN, SLPI, TREM1	323	873	16650	2.06664	0.00377834
GOTERM_BP_FAT	GO:0030335~positive regulation of cell migration	21	6.03448	9.13105e-05	PRKCA, COL18A1, SLC8A1, CCL3, PDGFB, ARHGEF7, CCR1, TGFBR2, LEF1, TNFSF14, CCL5, DOCK5, AMOTL1, FOXP1, TNFAIP6, CCR7, SYNE2, ETS1, GATA3, PLAU, PIK3R1	323	395	16650	2.74053	0.00410578
GOTERM_BP_FAT	GO:0050852~T cell receptor signaling pathway	13	3.73563	0.000100771	CD3E, CD247, PDE4D, HLA-DQA2, CARD11, CCR7, FYN, GATA3, HLA-DPA1, HLA-DPB1, PIK3R1, PAG1, CD28	323	167	16650	4.01272	0.00448875
GOTERM_BP_FAT	GO:0002429~immune response-activating cell surface receptor signaling pathway	20	5.74713	0.000102294	CD3E, FFAR2, BLK, CD247, PRKCH, PDE4D, NFAM1, HLA-DQA2, CARD11, CCR7, CD19, FYN, GATA3, HLA-DPA1, FCGR2A, HLA-DPB1, PAG1, PIK3R1, PLEKHA1, CD28	323	367	16650	2.80915	0.00451514
GOTERM_BP_FAT	GO:0032649~regulation of interferon-gamma production	10	2.87356	0.000108732	LILRB1, SLC11A1, CCR7, CD3E, RASGRP1, GATA3, RARA, HLA-DPA1, PDE4D, HLA-DPB1	323	97	16650	5.31423	0.00475549
GOTERM_BP_FAT	GO:0002764~immune response-regulating signaling pathway	25	7.18391	0.000109195	FFAR2, BLK, CD247, RSAD2, SEC14L1, GATA3, HLA-DPB1, PIK3R1, PAG1, CD28, NFATC1, CD3E, FLOT1, PRKCH, PDE4D, NFAM1, HLA-DQA2, LILRB1, CARD11, CCR7, CD19, FYN, HLA-DPA1, FCGR2A, PLEKHA1	323	531	16650	2.42693	0.00473317
GOTERM_BP_FAT	GO:0043547~positive regulation of GTPase activity	28	8.04598	0.000110267	CCL3, PDGFB, RGL3, CCL5, ARHGAP12, PLEKHG3, RASGRP1, PLEKHG5, AXIN2, IQSEC3, DOCK10, ARHGEF10L, ARHGEF3, IL2RB, ARHGEF7, SIPA1L2, DOCK9, TRIO, DOCK5, ARHGAP26, SH2D3C, CCR7, FYN, GRTP1, RIN2, SPTBN1, JAK1, SPTB	323	634	16650	2.27657	0.00473733
GOTERM_BP_FAT	GO:0007596~blood coagulation	19	5.45977	0.000126384	PRKCA, PDGFB, ADORA2A, GNA12, DOCK9, STXBP1, PRKCH, SERPING1, PRKG1, ITPR1, CBX5, P2RX7, GNB1, CD177, FYN, GATA3, ITPK1, PLAU, PIK3R1	323	342	16650	2.86378	0.00538043
GOTERM_BP_FAT	GO:0045058~T cell selection	7	2.01149	0.000126901	CARD11, CCR7, CD3E, BCL11B, GATA3, CD1D, CD28	323	41	16650	8.80088	0.0053555
GOTERM_BP_FAT	GO:0032623~interleukin-2 production	8	2.29885	0.000136506	CARD11, SLC11A1, CD3E, GATA3, IL1RAP, SPTBN1, PDE4D, CD28	323	59	16650	6.98956	0.0057102
GOTERM_BP_FAT	GO:0050727~regulation of inflammatory response	18	5.17241	0.0001388	IL1R2, CCL3, ADORA2A, FFAR2, MTA1, GGT1, SERPING1, RORA, CCL5, FOXP1, TNFAIP6, CCR7, MEFV, ETS1, ALOX5AP, GATA3, SUSD4, CD28	323	314	16650	2.95498	0.00575643
GOTERM_BP_FAT	GO:0050900~leukocyte migration	20	5.74713	0.000140182	CCL3, PDGFB, ATP1B2, FFAR2, TBX21, CCR1, TNFSF14, PADI2, PDE4D, CCL5, SLC7A6, TRPM2, CCR7, CD44, CD177, FYN, GATA3, CSF3R, TREM1, PIK3R1	323	376	16650	2.74191	0.00576444
GOTERM_BP_FAT	GO:0023056~positive regulation of signaling	52	14.9425	0.00014098	PDGFB, CLSTN1, TNFSF14, CD44, GATA3, GAB1, MAP3K8, PELI2, PAG1, PRKCA, TNIK, CD3E, ARHGEF7, FLOT1, PRKCH, GZMB, NFAM1, TRPM2, SH2D2A, SH2D3C, PROK2, CARD11, CCR7, G0S2, CCL3, ADORA2A, TNFRSF25, BLK, CCR1, RSAD2, TIMP2, CCL5, TCF7L2, LIF, MACF1, LRG1, RASGRP1, PLEKHG5, GFI1, AXIN2, PIK3R1, CD28, LGALS1, CHI3L1, EPHA4, P2RX7, ATF3, FYN, YWHAQ, TGFBR3, BANK1, SLC9A1	323	1563	16650	1.71497	0.00574861
GOTERM_BP_FAT	GO:0050707~regulation of cytokine secretion	12	3.44828	0.000163213	LILRB1, IL1R2, P2RX7, CCR7, CCL3, RASGRP1, FFAR2, GATA3, IL1RAP, SPTBN1, BANK1, FOXP1	323	150	16650	4.12384	0.00659697
GOTERM_BP_FAT	GO:0002253~activation of immune response	25	7.18391	0.000184673	FFAR2, BLK, CD247, RSAD2, SEC14L1, GATA3, HLA-DPB1, PIK3R1, PAG1, CD28, CD3E, FLOT1, PRKCH, SERPING1, PDE4D, NFAM1, HLA-DQA2, CARD11, CCR7, CD19, FYN, SUSD4, HLA-DPA1, FCGR2A, PLEKHA1	323	550	16650	2.34309	0.00739975
GOTERM_BP_FAT	GO:0023014~signal transduction by protein phosphorylation	34	9.77011	0.000203114	CCL3, PDGFB, NDST1, TNFRSF25, CCR1, TIMP2, CCL5, TRIB1, LIF, CD44, RASGRP1, GAB1, MAP3K8, PELI2, PRKCA, IL2RB, TNIK, STK24, TGFBR2, CHI3L1, EPHA4, PROK2, SH2D3C, P2RX7, CCR7, ATF3, DUSP1, FYN, NBR1, JAK1, TGFBR3, SPTBN1, BANK1, SPTB	323	877	16650	1.99844	0.00806933
GOTERM_BP_FAT	GO:0031348~negative regulation of defense response	12	3.44828	0.000205676	LILRB1, IL1R2, TNFAIP6, IFIT1, MEFV, ADORA2A, ETS1, GATA3, SERPING1, SUSD4, RORA, SEC14L1	323	154	16650	4.01673	0.00810454
GOTERM_BP_FAT	GO:0045597~positive regulation of cell differentiation	33	9.48276	0.000207	ARSB, PDLIM7, CCR1, TNFSF14, ZBTB16, TIMP2, TCF7L2, CDH5, TRIB1, NRCAM, LIF, TAL1, MACF1, HOXA5, RASGRP1, GATA3, IL1RAP, RARA, AXIN2, BOC, PRKCA, ARHGEF7, LGALS1, FLOT1, TGFBR2, PRKCH, LEF1, GDPD5, DOCK5, FOXP1, EPHA4, ETS1, FYN	323	841	16650	2.02269	0.00809102
GOTERM_BP_FAT	GO:0002697~regulation of immune effector process	18	5.17241	0.00020878	CD8B, FFAR2, TBX21, CD247, RSAD2, SERPING1, SEC14L1, FOXP1, LILRB1, P2RX7, IFIT1, FYN, RASGRP1, GATA3, RARA, SUSD4, AP2M1, CD28	323	325	16650	2.85497	0.00809528
GOTERM_BP_FAT	GO:1902531~regulation of intracellular signal transduction	55	15.8046	0.000211689	PDGFB, GNA12, TNFSF14, RORA, ARHGAP12, CD44, GATA3, GAB1, MAP3K8, PELI2, PRKCA, ARHGEF3, TNIK, CD3E, ARHGEF7, FLOT1, SIPA1L2, PDE4D, ARHGAP26, PROK2, CARD11, CCR7, HIPK1, NBR1, CRTC3, CCL3, TNFRSF25, CCR1, TIMP2, CCL5, TCF7L2, SEC14L1, TRIB1, LIF, PLEKHG3, RASGRP1, PLEKHG5, IQSEC3, ARHGEF10L, PIK3R1, CD28, LGALS1, CHI3L1, TRIO, ITPR1, EPHA4, P2RX7, CD19, ATF3, DUSP1, FYN, TGFBR3, BANK1, PLEKHA1, …	323	1714	16650	1.65411	0.00814276
GOTERM_BP_FAT	GO:0009967~positive regulation of signal transduction	48	13.7931	0.000216783	CCL3, PDGFB, TNFRSF25, ADORA2A, CCR1, TNFSF14, RSAD2, CCL5, TIMP2, TCF7L2, LIF, CD44, MACF1, LRG1, RASGRP1, GATA3, GAB1, MAP3K8, PLEKHG5, PELI2, GFI1, AXIN2, PAG1, PIK3R1, CD28, PRKCA, TNIK, CD3E, LGALS1, FLOT1, CHI3L1, PRKCH, GZMB, NFAM1, SH2D2A, EPHA4, CARD11, PROK2, SH2D3C, P2RX7, CCR7, ATF3, FYN, YWHAQ, TGFBR3, G0S2, BANK1, SLC9A1	323	1428	16650	1.73271	0.00827252
GOTERM_BP_FAT	GO:0048468~cell development	61	17.5287	0.000219649	ARSB, PDGFB, MYO7A, NR2E3, PRKG1, NRCAM, ANK3, GATA3, IL1RAP, RARA, BOC, CDH23, KIRREL3, TNIK, STK24, ARHGEF7, ARID5B, FLOT1, STXBP1, LEF1, PRKCH, PDE4D, VAX2, ARID1B, LILRB1, FMN1, SLC26A8, SPTB, RNF17, ADORA2A, ADAMTSL4, ZBTB16, TIMP2, TCF7L2, CDH5, TRIB1, LIF, TAL1, PRDM14, MACF1, HOXA5, BCL11B, DAZL, GFI1, AXIN2, PLXND1, RUNX3, MAF, COL18A1, SLC8A1, LGALS1, TGFBR2, GDPD5, DOCK5, FOXP1, EPHA4,…	323	1968	16650	1.59778	0.00831624
GOTERM_BP_FAT	GO:0007599~hemostasis	19	5.45977	0.000222418	PRKCA, PDGFB, ADORA2A, GNA12, DOCK9, STXBP1, PRKCH, SERPING1, PRKG1, ITPR1, CBX5, P2RX7, GNB1, CD177, FYN, GATA3, ITPK1, PLAU, PIK3R1	323	358	16650	2.73579	0.00835563
GOTERM_BP_FAT	GO:0050817~coagulation	19	5.45977	0.000222418	PRKCA, PDGFB, ADORA2A, GNA12, DOCK9, STXBP1, PRKCH, SERPING1, PRKG1, ITPR1, CBX5, P2RX7, GNB1, CD177, FYN, GATA3, ITPK1, PLAU, PIK3R1	323	358	16650	2.73579	0.00835563
GOTERM_BP_FAT	GO:0033077~T cell differentiation in thymus	8	2.29885	0.000228905	CARD11, CCR7, CD3E, BCL11B, RASGRP1, KIAA0922, GATA3, CD28	323	64	16650	6.4435	0.00853246
GOTERM_BP_FAT	GO:1902107~positive regulation of leukocyte differentiation	11	3.16092	0.000232632	LIF, PRKCA, LGALS1, CCR1, RASGRP1, GATA3, TGFBR2, LEF1, RARA, ZBTB16, TRIB1	323	131	16650	4.32846	0.00860491
GOTERM_BP_FAT	GO:1903530~regulation of secretion by cell	27	7.75862	0.000242662	IL1R2, CCL3, ADORA2A, FFAR2, BLK, PASK, RSAD2, CCL5, TCF7L2, LIF, GATA3, RASGRP1, IL1RAP, RALB, PRKCA, ARHGEF7, CACNA1I, RPH3AL, STXBP1, FOXP1, ITPR1, TRPM2, LILRB1, P2RX7, CCR7, SPTBN1, BANK1	323	630	16650	2.2092	0.0089066
GOTERM_BP_FAT	GO:0007264~small GTPase mediated signal transduction	24	6.89655	0.000251121	ARHGEF3, ARHGEF7, FLOT1, GNA12, DOCK9, RGL3, TRIO, CELSR1, DOCK5, TIMP2, RAB40B, PLEKHG3, SH2D3C, DOK3, MFHAS1, GNB1, RASGRP1, PLEKHG5, RIN2, RALB, YWHAQ, IQSEC3, DOCK10, ARHGEF10L	323	527	16650	2.34754	0.00914671
GOTERM_BP_FAT	GO:0035710~CD4-positive, alpha-beta T cell activation	8	2.29885	0.000252341	ZBTB7B, SATB1, GATA3, LEF1, RSAD2, RARA, RORA, FOXP1	323	65	16650	6.34437	0.00912265
GOTERM_BP_FAT	GO:0002252~immune effector process	30	8.62069	0.000267026	CCL3, CD8B, TBX21, FFAR2, CD247, RSAD2, RORA, SEC14L1, SLC11A1, TUBB, RASGRP1, GATA3, RARA, KLRD1, PIK3R1, AP2M1, CD28, LGALS1, LEF1, GZMB, ILF3, SERPING1, FOXP1, LILRB1, P2RX7, IFIT1, FYN, SUSD4, FCGR2A, TREM1	323	742	16650	2.08415	0.0095799
GOTERM_BP_FAT	GO:0032496~response to lipopolysaccharide	17	4.88506	0.000276459	PRKCA, CCL3, TNFRSF25, MTA1, PDE4D, CCL5, FOXP1, TRIB1, SIGIRR, LILRB1, SLC11A1, P2RX7, TNFRSF10C, CCR7, SLPI, RARA, GFI1	323	302	16650	2.90171	0.00984413
													0.072315

## Sheet: LCL_methyl_CpG
Category	Term	Count	%	PValue	Genes	List Total	Pop Hits	Pop Total	Fold Enrichment	Benjamini
GOTERM_BP_FAT	GO:0040011~locomotion	158	15.6281	5.47991e-16	LDHC, ATP1B1, TSPO, UTS2, PLXNA1, AIF1, GNA12, RASGEF1A, AMOTL1, IL10, SLC7A7, NRCAM, APP, ATP2B4, CD44, TIAM1, GATA3, CCR10, IFNG, GAB1, INSR, IL1A, PTPRJ, PTPRK, PLD1, BCR, PTPRG, PLXNB1, PLXNB2, EFNB2, GRIN2A, MARK1, CTNNA2, JUP, TNS3, MAPK1, CCR6, EFNA5, COL1A1, RAB13, LRRK2, DST, KIF26B, WNT5A, FGFR4, PLXNC1, ENPP2, ADORA2A, DNAH17, ITGB2, ITGB1, EPHB1, ITGAM, EPHB2, PFN2, MACF1, LHX2, CKLF,…	897	1530	16650	1.91685	3.89633e-12
GOTERM_BP_FAT	GO:0007155~cell adhesion	168	16.6172	3.10221e-15	ATP1B1, CADM1, AIF1, UTRN, LMO7, PDE3B, ITPKB, RORA, IL10, NRCAM, APP, NLRC3, CD44, TIAM1, GATA3, IFNG, PAG1, PTPRJ, PTPRK, PCDHGA11, MAGI1, PTPRG, PLXNB1, PLXNB2, EFNB2, PTPRS, ACTN1, CTNNA2, JUP, RND3, KRT18, CCR6, LSAMP, EFNA5, COL1A1, TGFB1I1, DST, DBN1, KIF26B, WNT5A, ME1, SNX9, PLXNC1, HLA-DRB1, ADORA2A, NINJ2, ASAP1, ITGB5, IL32, ITGB2, ITGB1, ITGAM, PXN, EPHB1, LGALS3BP, PRR5, MACF1, UBAS…	897	1699	16650	1.83543	1.09097e-11
GOTERM_BP_FAT	GO:0022610~biological adhesion	168	16.6172	4.28174e-15	ATP1B1, CADM1, AIF1, UTRN, LMO7, PDE3B, ITPKB, RORA, IL10, NRCAM, APP, NLRC3, CD44, TIAM1, GATA3, IFNG, PAG1, PTPRJ, PTPRK, PCDHGA11, MAGI1, PTPRG, PLXNB1, PLXNB2, EFNB2, PTPRS, ACTN1, CTNNA2, JUP, RND3, KRT18, CCR6, LSAMP, EFNA5, COL1A1, TGFB1I1, DST, DBN1, KIF26B, WNT5A, ME1, SNX9, PLXNC1, HLA-DRB1, ADORA2A, NINJ2, ASAP1, ITGB5, IL32, ITGB2, ITGB1, ITGAM, PXN, EPHB1, LGALS3BP, PRR5, MACF1, UBAS…	897	1705	16650	1.82897	1.01305e-11
GOTERM_BP_FAT	GO:0006928~movement of cell or subcellular component	172	17.0129	2.37166e-14	LDHC, ATP1B1, TSPO, UTS2, PLXNA1, AIF1, GNA12, RASGEF1A, AMOTL1, IL10, SLC7A7, NRCAM, KIF13A, APP, ATP2B4, CD44, TIAM1, GATA3, IFNG, GAB1, INSR, IL1A, PTPRJ, PTPRK, PLD1, BCR, PTPRG, PLXNB1, PLXNB2, EFNB2, ACTN1, MARK1, CTNNA2, JUP, TNS3, MAPK1, CCR6, EFNA5, COL1A1, RAB13, LRRK2, DST, KIF26B, WNT5A, PLXNC1, FGFR4, ENPP2, DNAH17, CACNB2, ITGB2, ITGB1, ITGAM, EPHB1, EPHB2, GPD1L, PFN2, MACF1, LHX2,…	897	1795	16650	1.77863	4.16907e-11
GOTERM_BP_FAT	GO:0023051~regulation of signaling	255	25.2226	5.77766e-14	S100A4, ATP1B1, UTS2, PNKD, RORA, SGMS1, ITSN1, ZNRF3, APP, ATP2B4, CD44, MAP3K9, IFNG, GAB1, CRY1, MAP2K6, WWOX, PTPRJ, DEPDC7, BCR, GRIN2A, FARP1, BCL2L10, JUP, CD38, MAPK1, MSX1, LPAR6, EFNA5, TGFB1I1, UNC13B, DBN1, RALGPS2, HLA-DRB1, AFAP1L2, POMC, PEX5L, EPHB1, PXN, EPHB2, GPD1L, PFN2, MACF1, UBASH3B, DUSP14, ZAP70, DHX58, IQSEC1, HIP1, SASH1, BMP2, LGALS1, CNKSR3, TGFBR2, ASXL1, DENND1A, TR…	897	3070	16650	1.54178	8.10436e-11
GOTERM_BP_FAT	GO:0016477~cell migration	126	12.4629	1.241e-13	ATP1B1, TSPO, UTS2, PLXNA1, AIF1, GNA12, RASGEF1A, AMOTL1, IL10, SLC7A7, NRCAM, CD44, TIAM1, GATA3, IFNG, INSR, IL1A, PTPRJ, PTPRK, BCR, PTPRG, PLXNB1, PLXNB2, EFNB2, MARK1, CTNNA2, JUP, TNS3, MAPK1, CCR6, RAB13, COL1A1, LRRK2, WNT5A, FGFR4, ENPP2, ITGB2, ITGB1, EPHB1, ITGAM, PFN2, MACF1, CKLF, ZAP70, LAMB1, FN1, COL18A1, SASH1, DIXDC1, BMP2, VAV3, TGFBR2, ITGA1, CELSR3, SMAD3, DOCK5, FOXP1, CYP7…	897	1184	16650	1.97533	1.45203e-10
GOTERM_BP_FAT	GO:0010646~regulation of cell communication	250	24.728	1.77203e-13	S100A4, UTS2, PNKD, RORA, SGMS1, ITSN1, ZNRF3, APP, ATP2B4, CD44, MAP3K9, IFNG, GAB1, CRY1, MAP2K6, WWOX, PTPRJ, DEPDC7, BCR, GRIN2A, FARP1, BCL2L10, JUP, CD38, MAPK1, MSX1, LPAR6, EFNA5, TGFB1I1, UNC13B, DBN1, RALGPS2, HLA-DRB1, AFAP1L2, POMC, PEX5L, EPHB1, PXN, EPHB2, GPD1L, PFN2, MACF1, UBASH3B, DUSP14, ZAP70, DHX58, IQSEC1, HIP1, SASH1, BMP2, LGALS1, CNKSR3, TGFBR2, ASXL1, DENND1A, TRIO, DUSP…	897	3020	16650	1.53658	1.77673e-10
GOTERM_BP_FAT	GO:0048870~cell motility	136	13.452	2.23035e-13	LDHC, ATP1B1, TSPO, UTS2, PLXNA1, AIF1, GNA12, RASGEF1A, AMOTL1, IL10, SLC7A7, NRCAM, ATP2B4, CD44, TIAM1, GATA3, IFNG, GAB1, INSR, IL1A, PTPRJ, PTPRK, PLD1, BCR, PTPRG, PLXNB1, PLXNB2, EFNB2, MARK1, CTNNA2, JUP, TNS3, MAPK1, CCR6, COL1A1, RAB13, LRRK2, DST, WNT5A, FGFR4, PLXNC1, ENPP2, DNAH17, ITGB2, ITGB1, EPHB1, ITGAM, PFN2, MACF1, CKLF, ZAP70, LAMB1, FN1, COL18A1, SASH1, DIXDC1, BMP2, VAV3, T…	897	1330	16650	1.89806	1.95693e-10
GOTERM_BP_FAT	GO:0051674~localization of cell	136	13.452	2.23035e-13	LDHC, ATP1B1, TSPO, UTS2, PLXNA1, AIF1, GNA12, RASGEF1A, AMOTL1, IL10, SLC7A7, NRCAM, ATP2B4, CD44, TIAM1, GATA3, IFNG, GAB1, INSR, IL1A, PTPRJ, PTPRK, PLD1, BCR, PTPRG, PLXNB1, PLXNB2, EFNB2, MARK1, CTNNA2, JUP, TNS3, MAPK1, CCR6, COL1A1, RAB13, LRRK2, DST, WNT5A, FGFR4, PLXNC1, ENPP2, DNAH17, ITGB2, ITGB1, EPHB1, ITGAM, PFN2, MACF1, CKLF, ZAP70, LAMB1, FN1, COL18A1, SASH1, DIXDC1, BMP2, VAV3, T…	897	1330	16650	1.89806	1.95693e-10
GOTERM_BP_FAT	GO:2000026~regulation of multicellular organismal development	161	15.9248	1.54286e-12	TSPO, UTS2, PLXNA1, ADCY6, PDE3B, ITPKB, FOXO3, IL10, ZNRF3, NRCAM, APP, TIAM1, GATA3, IFNG, INSR, IL1A, VANGL1, PTPRG, PLXNB1, PLXNB2, EFNB2, ZHX2, DLL1, ARNTL, VASH2, MAP4K4, MSX1, LILRB4, EFNA5, COL1A1, TGFB1I1, LRRK2, BIN1, DBN1, WNT5A, PLXNC1, ENPP2, SOX5, ASAP1, ITGB2, DAAM1, PSMA8, EPHB1, ARNT, EPHB2, VDR, IRAK3, MEIS2, MACF1, UBASH3B, CNR1, CASZ1, ZAP70, AGRN, HLA-DOA, AXIN2, RUNX1, TCF3,…	897	1721	16650	1.73647	1.20327e-09
GOTERM_BP_FAT	GO:0009966~regulation of signal transduction	225	22.2552	7.73844e-12	S100A4, RORA, SGMS1, ITSN1, ZNRF3, APP, ATP2B4, CD44, MAP3K9, IFNG, GAB1, CRY1, MAP2K6, WWOX, PTPRJ, DEPDC7, BCR, FARP1, BCL2L10, JUP, MAPK1, MSX1, LPAR6, TGFB1I1, UNC13B, RALGPS2, AFAP1L2, PEX5L, PXN, EPHB1, GPD1L, MACF1, UBASH3B, DUSP14, ZAP70, DHX58, IQSEC1, HIP1, SASH1, BMP2, LGALS1, CNKSR3, TGFBR2, ASXL1, DENND1A, TRIO, DUSP22, SMAD3, HOMER1, S100A13, CYP7B1, EPS8, RGS3, TGFBR3, GRK5, BMP8B,…	897	2728	16650	1.53095	5.43164e-09
GOTERM_BP_FAT	GO:0031175~neuron projection development	91	9.00099	5.19967e-11	TSPO, PLXNA1, CPEB3, ADCY6, UCHL1, PRRX1, FES, PTEN, NRCAM, APP, CTTN, TIAM1, GATA3, BTBD3, PAK1, PTPRK, SGK1, PTPRG, PLXNB1, CLMN, PLXNB2, EFNB2, FLOT1, ZSWIM6, RB1, FARP1, CTNNA2, FRY, MAP4K4, MAPK1, DDR1, MNX1, EFNA5, RAB13, LRRK2, CUX1, JAM3, DBN1, CHL1, KIF26B, CAMK1D, WNT5A, PRKCZ, PARD3, PLXNC1, LST1, NDN, ADORA2A, VIM, ASAP1, ITGB1, SCARF1, EPHB1, EPHB2, MACF1, LHX2, CNR1, BCL11B, BCL11A,…	897	817	16650	2.06748	3.31786e-08
GOTERM_BP_FAT	GO:0048468~cell development	172	17.0129	6.48675e-11	S100A4, TSPO, PLXNA1, ADCY6, FOXO3, HOOK1, NRCAM, APP, GSTM3, TIAM1, GATA3, IFNG, BTBD3, IL1A, PTPRK, PTPRG, PLD6, PLXNB1, PLXNB2, EFNB2, ZHX2, ACTN1, DLL1, ARNTL, FARP1, FRY, CTNNA2, MAP4K4, MAPK1, REC8, MSX1, CCR6, MNX1, IQCG, EFNA5, COL1A1, RAB13, TGFB1I1, LRRK2, BIN1, DBN1, KIF26B, WNT5A, CAV2, PLXNC1, RNF17, LST1, ADORA2A, ASAP1, ITGB1, EPHB1, EPHB2, MACF1, CNR1, LHX2, CASZ1, HEG1, AGRN, LAM…	897	1968	16650	1.62228	3.79421e-08
GOTERM_BP_FAT	GO:0035556~intracellular signal transduction	214	21.1672	2.91864e-10	S100A4, FHIT, ATP1B1, AIF1, ADCY6, RORA, AMOTL1, ITSN1, ATP2B4, CD44, GAB2, MAP3K9, IFNG, GAB1, RAPGEF5, MAP2K6, WWOX, PTPRJ, DEPDC7, PLD1, BCR, GRIN2A, MARK1, FARP1, BCL2L10, MAPK1, RND3, MSX1, CCR6, LPAR6, RAB13, UNC13B, RALGPS2, PEX5L, EPHB1, GPD1L, PLAGL1, DUSP14, ZAP70, DHX58, IQSEC1, HIP1, TYROBP, CNKSR1, SASH1, BMP2, LGALS1, CNKSR3, DENND1A, TRIO, DUSP22, SMAD1, S100A13, FNIP2, NCKAP1, EPS…	897	2657	16650	1.49501	1.57584e-07
GOTERM_BP_FAT	GO:0007399~nervous system development	181	17.9031	7.95415e-10	SLC8A3, TSPO, CADM1, PLXNA1, CCDC85C, ADCY6, RORA, FOXO3, NRCAM, APP, GSTM3, ATP2B4, TIAM1, GATA3, IFNG, BTBD3, RAPGEF5, ITPK1, PTPRK, BCR, PTPRG, PLXNB1, PLXNB2, EFNB2, GRIN2A, ZHX2, DLL1, ARNTL, TACC1, MARK1, FARP1, FRY, CTNNA2, MAP4K4, MAPK1, PITPNM1, MSX1, LSAMP, MNX1, EFNA5, RAB13, LRRK2, BIN1, UNC13B, DBN1, KIF26B, MPST, WNT5A, PLXNC1, LST1, ADORA2A, NINJ2, SOX5, LRIG1, IGF2BP1, ASAP1, ITGB…	897	2170	16650	1.54825	3.98787e-07
GOTERM_BP_FAT	GO:1901700~response to oxygen-containing compound	134	13.2542	8.85133e-10	SLC8A3, TSPO, UTS2, GNA15, AQP9, AIF1, ADCY6, PDE3B, FOXO1, ILDR2, SGMS1, FOXO3, RORA, IL10, APP, ATP2B4, SLC2A5, TIAM1, GATA3, IFNG, GAB1, ASPH, CRY1, INSR, MAP2K6, PTPRK, BCR, STC2, GRIN2A, QDPR, IRS1, JUP, MAP4K4, CD38, MAPK1, ARRB1, AKAP7, EFNA5, RAB13, COL1A1, LRRK2, UNC13B, WNT5A, ME1, CAV2, FGFR4, HLA-DRB1, RRAGD, KCNMB1, PXN, SESN3, CMPK2, VDR, IRAK3, CNR1, AGRN, SDF4, COL18A1, SASH1, DNM…	897	1466	16650	1.69665	4.14183e-07
GOTERM_BP_FAT	GO:0030155~regulation of cell adhesion	74	7.31949	1.04753e-09	AIF1, UTRN, PDE3B, LMO7, ITPKB, FES, SDC4, PTEN, IL10, CD44, SPINT2, GATA3, IFNG, PAK1, DPP4, LAG3, PAG1, PTPRJ, PRKCA, SIT1, PTPRG, PLXNB1, PLXNB2, EFNB2, FLOT1, LEF1, CDK6, DLL1, PRKCE, MYADM, DDR1, LAX1, EPB41L5, LCK, EFNA5, COL1A1, PRNP, KIF26B, WNT5A, PRKCZ, TNFRSF21, HLA-DRB1, ADORA2A, CYTH3, TPM1, CCL28, PRR5, MACF1, UBASH3B, ZAP70, AP3D1, HLA-DOA, BCAS3, FN1, TESC, BMP2, VAV3, LGALS1, TGF…	897	643	16650	2.1362	4.59539e-07
GOTERM_BP_FAT	GO:0000904~cell morphogenesis involved in differentiation	82	8.11078	1.60484e-09	S100A4, PLXNA1, UCHL1, PTEN, LATS2, NRCAM, APP, CTTN, SPINT2, TIAM1, GATA3, BTBD3, LOXL3, PAK1, PLXNB1, PLXNB2, EFNB2, FLOT1, ACTN1, LEF1, RB1, PALLD, FLNB, MYADM, FARP1, CTNNA2, MAPK1, MSX1, EPB41L5, EFNA5, TGFB1I1, COL1A1, LRRK2, CUX1, CHL1, KIF26B, WNT5A, PARD3, PLXNC1, NDN, ITGB1, EPHB1, EPHB2, MACF1, LHX2, BCL11B, BCL11A, HEG1, NEFH, PPP3CA, LAMB1, AXIN2, LRFN3, FN1, COL18A1, KLF7, BMP2, UST…	897	753	16650	2.02135	6.62608e-07
GOTERM_BP_FAT	GO:0000902~cell morphogenesis	117	11.5727	2.13992e-09	S100A4, PLXNA1, GNA12, NRCAM, APP, TIAM1, GATA3, BTBD3, PLXNB1, PLXNB2, EFNB2, ACTN1, FARP1, TBC1D22A, CTNNA2, FRY, MAPK1, MSX1, MNX1, IQCG, EFNA5, TGFB1I1, COL1A1, LRRK2, KIF26B, WNT5A, PLXNC1, LST1, ENPP2, ADORA2A, B9D1, ASAP1, ITGB2, ITGB1, EPHB1, EPHB2, VDR, MACF1, LHX2, HEG1, AXIN2, LAMB1, FGD6, LRFN3, FN1, COL18A1, KLF7, BMP2, CPNE5, UST, TGFBR2, ITGA1, CELSR3, SMAD3, GAS2, DOCK5, S100A13, …	897	1240	16650	1.7514	8.3445e-07
GOTERM_BP_FAT	GO:0048699~generation of neurons	125	12.364	2.32747e-09	TSPO, PLXNA1, ADCY6, FOXO3, RORA, NRCAM, APP, TIAM1, GATA3, BTBD3, IFNG, PTPRK, PTPRG, PLXNB1, PLXNB2, EFNB2, ZHX2, DLL1, ARNTL, MARK1, FARP1, CTNNA2, FRY, MAP4K4, MAPK1, MNX1, EFNA5, RAB13, LRRK2, BIN1, DBN1, KIF26B, WNT5A, PLXNC1, LST1, ADORA2A, SOX5, ASAP1, ITGB1, EPHB1, EPHB2, MACF1, LHX2, CNR1, CASZ1, AGRN, RUNX1, LAMB1, TCF3, LRFN3, FN1, PLAG1, DIXDC1, DNMT3A, KLF7, BMP2, CPNE5, UST, LGALS1…	897	1357	16650	1.70983	8.59818e-07
GOTERM_BP_FAT	GO:0022008~neurogenesis	131	12.9575	2.59355e-09	SLC8A3, TSPO, PLXNA1, ADCY6, FOXO3, RORA, NRCAM, APP, TIAM1, GATA3, BTBD3, IFNG, PTPRK, PTPRG, PLXNB1, PLXNB2, EFNB2, GRIN2A, ZHX2, DLL1, ARNTL, MARK1, FARP1, CTNNA2, FRY, MAP4K4, MAPK1, MNX1, EFNA5, RAB13, LRRK2, BIN1, DBN1, KIF26B, WNT5A, PLXNC1, LST1, ADORA2A, SOX5, ASAP1, ITGB1, EPHB1, EPHB2, MACF1, LHX2, CNR1, CASZ1, AGRN, RUNX1, LAMB1, TCF3, LRFN3, FN1, PLAG1, DIXDC1, DNMT3A, KLF7, BMP2, BH…	897	1447	16650	1.68045	9.10205e-07
GOTERM_BP_FAT	GO:0007160~cell-matrix adhesion	34	3.36301	2.77858e-09	PRKCZ, UTRN, ITGB5, ITGB2, SDC4, PTEN, ITGB1, CCL28, PXN, CD96, CTTN, CD44, SORBS1, MACF1, TIAM1, ITGB8, HPSE, ADAMTS12, BCAS3, FN1, PTPRJ, PTPRK, ITGA1, ACTN1, SMAD3, CDK6, NID1, MUC4, DDR1, EPB41L5, EFNA5, TRIP6, PHLDB2, JAM3	897	192	16650	3.287	9.28706e-07
GOTERM_BP_FAT	GO:0016337~single organismal cell-cell adhesion	79	7.81405	3.25807e-09	CADM1, AIF1, TBX21, PIP5K1C, LMO7, ITPKB, RORA, SDC4, IL10, NRCAM, NLRC3, CD44, SPINT2, GATA3, CASP8, IFNG, ESAM, PAK1, DLG5, NT5E, DPP4, LAG3, PAG1, PRKCA, SIT1, EFNB2, FLOT1, ACTN1, LEF1, CDK6, MYADM, CTNNA2, JUP, CCR6, LAX1, EPB41L5, LCK, PRNP, JAM3, KIF26B, WNT5A, TNFRSF21, PRKCZ, HLA-DRB1, ADORA2A, NINJ2, ITGB5, CTNND1, ITGB2, CCL28, ITGB1, PRR5, UBASH3B, FAT1, BCL11B, ZAP70, AP3D1, PPP3CA, …	897	725	16650	2.0226	1.03947e-06
GOTERM_BP_FAT	GO:0048666~neuron development	96	9.49555	5.85939e-09	TSPO, PLXNA1, CPEB3, ADCY6, UCHL1, PRRX1, FES, SDC4, PTEN, NRCAM, APP, CTTN, TIAM1, GATA3, BTBD3, PAK1, PTPRK, SGK1, PTPRG, PLXNB1, CLMN, PLXNB2, EFNB2, FLOT1, ZSWIM6, RB1, FARP1, CTNNA2, FRY, MAP4K4, MAPK1, DDR1, MNX1, EFNA5, RAB13, LRRK2, CUX1, JAM3, DBN1, CHL1, KIF26B, CAMK1D, WNT5A, PRKCZ, PARD3, PLXNC1, LST1, NDN, ADORA2A, VIM, ASAP1, ITGB1, SCARF1, EPHB1, EPHB2, MACF1, LHX2, CNR1, BCL11B, B…	897	965	16650	1.84657	1.78813e-06
GOTERM_BP_FAT	GO:0048812~neuron projection morphogenesis	64	6.33037	6.61355e-09	PLXNA1, UCHL1, PTEN, NRCAM, CTTN, APP, TIAM1, GATA3, BTBD3, PAK1, SGK1, PLXNB1, PLXNB2, EFNB2, FLOT1, ZSWIM6, FARP1, CTNNA2, MAPK1, DDR1, MNX1, EFNA5, LRRK2, CUX1, CHL1, KIF26B, WNT5A, PRKCZ, PARD3, PLXNC1, NDN, ADORA2A, ITGB1, EPHB1, EPHB2, MACF1, LHX2, BCL11B, BCL11A, NEFH, PPP3CA, NEDD4L, LRFN3, FN1, KLF7, CPNE5, MAP1B, NTNG1, ITGA1, CELSR3, DPYSL4, FZD3, DPYSL2, ELAVL4, FOXP1, FYN, ULK2, SPTB…	897	543	16650	2.18777	1.93419e-06
GOTERM_BP_FAT	GO:0007167~enzyme linked receptor protein signaling pathway	95	9.39664	6.94523e-09	HIP1R, DSTYK, FOXO1, CLNK, FES, ITSN1, PTEN, DDR2, SPRY2, APP, GAB2, TIAM1, GATA3, GAB1, CHST11, SPRED2, PAK1, FGF2, NRG2, INSR, PAG1, PILRA, PTPRJ, PTPRK, BCR, PTPRG, ARID5B, EFNB2, LEF1, IRS1, PRKCB, DDR1, MAPK1, DOK2, MSX1, DACT1, LCK, HIPK2, EFNA5, TGFB1I1, PMEPA1, WNT5A, GALNT3, CAV2, FRK, PRKCZ, PARD3, FGFR4, NDN, BLK, VIM, ITGB5, AFAP1L2, ITGB1, EPHB1, PXN, EPHB2, ARNT, IGF1R, PEG10, SORBS…	897	954	16650	1.8484	1.94994e-06
GOTERM_BP_FAT	GO:0098602~single organism cell adhesion	82	8.11078	7.65843e-09	CADM1, AIF1, TBX21, PIP5K1C, LMO7, ITPKB, RORA, SDC4, IL10, NRCAM, NLRC3, CD44, SPINT2, GATA3, CASP8, IFNG, ESAM, PAK1, DLG5, NT5E, DPP4, LAG3, PAG1, PRKCA, SIT1, EFNB2, FLOT1, ACTN1, LEF1, CDK6, MYADM, CTNNA2, JUP, CCR6, LAX1, EPB41L5, LCK, EFNA5, PRNP, JAM3, KIF26B, WNT5A, TNFRSF21, PRKCZ, HLA-DRB1, ADORA2A, NINJ2, ITGB5, CTNND1, ITGB2, CCL28, ITGB1, PRR5, UBASH3B, FAT1, BCL11B, ZAP70, AP3D1, P…	897	779	16650	1.95388	2.06748e-06
GOTERM_BP_FAT	GO:0051240~positive regulation of multicellular organismal process	128	12.6607	8.59092e-09	TSPO, UTS2, CADM1, AIF1, ITPKB, FOXO3, RORA, AMOTL1, IL10, NRCAM, TIAM1, GATA3, IFNG, IL1A, PLXNB1, PLXNB2, EFNB2, DLL1, ARNTL, VASH2, CD38, CCR6, EFNA5, COL1A1, TGFB1I1, BIN1, RNF135, WNT5A, ENPP2, ADORA2A, SOX5, ITGB2, AFAP1L2, KCNMB1, EPHB1, ARNT, EPHB2, VDR, IRAK3, MACF1, CNR1, ZAP70, HEG1, AGRN, RUNX1, AXIN2, TCF3, DHX58, FN1, PLAG1, SASH1, TESC, BMP2, CPNE5, LGALS1, TGFBR2, EPHX2, SMAD3, SM…	897	1431	16650	1.66032	2.23332e-06
GOTERM_BP_FAT	GO:0044093~positive regulation of molecular function	155	15.3314	9.98388e-09	ATP1B1, GNA15, ADCY6, RASGEF1A, DSTYK, ITSN1, IL10, APP, ATP2B4, CD44, TIAM1, GATA3, MAP3K9, IFNG, GAB1, RALB, RAPGEF5, ASPH, INSR, MAP2K6, DEPDC7, BCR, PLXNB1, GRIN2A, PKIB, IRS1, TBC1D22A, FARP1, BCL2L10, JUP, MAP4K3, MAPK1, SGSM2, ARRB1, AKAP7, EFNA5, LRRK2, WNT5A, SNX9, CAV2, RALGPS2, FGFR4, ADORA2A, CACNB2, ASAP1, RABGAP1L, AFAP1L2, ITGB2, DENND2D, PSMA8, ITGB1, RASAL2, VDR, IRAK3, PFN2, SER…	897	1840	16650	1.56364	2.50274e-06
GOTERM_BP_FAT	GO:0001775~cell activation	91	9.00099	1.23226e-08	GNA15, CADM1, AIF1, TBX21, IL21R, GNA12, ITPKB, RORA, FES, SDC4, SKAP2, IL10, NLRC3, GAB2, GATA3, CASP8, IFNG, PAK1, DPP4, LAG3, PAG1, PRKCA, BCR, SIT1, EFNB2, ACTN1, LEF1, PRKCH, DLL1, CDK6, PRKCE, PRKCB, CD38, MAPK1, CCR6, F5, ARRB1, LAX1, LCK, MNDA, COL1A1, PRNP, WNT5A, PRF1, TNFRSF21, PRKCZ, LST1, HLA-DRB1, ADORA2A, ITGB2, ITGB1, EPHB1, PRR5, UBASH3B, DGKD, CNR1, BCL11B, ZAP70, AP3D1, RNF168,…	897	910	16650	1.85619	2.9825e-06
GOTERM_BP_FAT	GO:0022603~regulation of anatomical structure morphogenesis	101	9.99011	1.34978e-08	UTS2, PLXNA1, GNA12, PDE3B, IL10, ZNRF3, NRCAM, TIAM1, GATA3, IFNG, IL1A, BCR, VANGL1, PLXNB1, PLD6, PLXNB2, EFNB2, DLL1, VASH2, TBC1D22A, MSX1, EFNA5, TGFB1I1, COL1A1, LRRK2, WNT5A, PLXNC1, LST1, ENPP2, ITGB2, DAAM1, PSMA8, EPHB2, VDR, MACF1, RUNX1, AXIN2, FGD6, FN1, SASH1, BMP2, CPNE5, UST, TGFBR2, SMAD3, CELSR3, GAS2, DOCK5, S100A13, FOXP1, FOXP2, MYO10, PRICKLE1, EPS8, ULK2, HDAC9, MYH10, HNF…	897	1051	16650	1.78378	3.15803e-06
GOTERM_BP_FAT	GO:0051094~positive regulation of developmental process	103	10.1879	2.08486e-08	TSPO, UTS2, ITPKB, FOXO3, NRCAM, TIAM1, GATA3, IFNG, INSR, IL1A, PLXNB1, PLD6, PLXNB2, EFNB2, DLL1, ARNTL, VASH2, CTNNA2, EFNA5, TGFB1I1, COL1A1, BIN1, WNT5A, ENPP2, SOX5, ITGB2, EPHB1, ARNT, EPHB2, VDR, IRAK3, MACF1, CNR1, ZAP70, AGRN, RUNX1, AXIN2, TCF3, FN1, PLAG1, SASH1, TESC, BMP2, CPNE5, LGALS1, TGFBR2, SMAD3, SMAD1, DOCK5, TPBG, FOXP1, FOXP2, P2RX7, TNFSF11, TGFBR3, HDAC9, CPEB3, TBX21, FE…	897	1089	16650	1.75562	4.72052e-06
GOTERM_BP_FAT	GO:0031589~cell-substrate adhesion	43	4.25321	2.20643e-08	PRKCZ, UTRN, ITGB5, ITGB2, SDC4, PTEN, CCL28, ITGB1, EPHB1, PXN, CD96, CTTN, CD44, MACF1, SORBS1, TIAM1, ITGB8, HPSE, ADAMTS12, BCAS3, LAMB1, FN1, PTPRJ, PTPRK, LGALS1, ITGA1, ACTN1, SMAD3, CDK6, NID1, PRKCE, DOCK5, MYADM, FZD7, EMILIN1, MUC4, DDR1, EPB41L5, EFNA5, COL1A1, TRIP6, PHLDB2, JAM3	897	306	16650	2.60837	4.83965e-06
GOTERM_BP_FAT	GO:0009887~organ morphogenesis	96	9.49555	2.31478e-08	HNF1B, ELF3, PLXNA1, PRRX1, TP63, FOXO1, FOXO3, KLHL3, PTEN, LGR4, ZNRF3, TSPAN12, SPRY2, OSR2, TIAM1, GATA3, HOXC4, IFNG, CHST11, DLG5, KDM5B, FGF2, INSR, WWOX, BCR, TBX15, VANGL1, ACTA2, ARID5B, EFNB2, LEF1, DLL1, MMP16, TLE1, FOXN3, CTNNA2, MAN2A1, MAPK1, DDR1, MSX1, DACT1, ZMIZ1, HIPK2, CA2, COL1A1, LRRK2, KIF26B, ALPL, ABLIM1, WNT5A, GCNT3, ETV7, FHL2, LRIG1, LRIG3, DAAM1, TPM1, PSMA8, EPHB1…	897	992	16650	1.79631	4.92346e-06
GOTERM_BP_FAT	GO:0007166~cell surface receptor signaling pathway	206	20.3759	2.4716e-08	SGMS1, AMOTL1, ITSN1, ZNRF3, APP, CD44, GAB2, IFNG, GAB1, CCR10, WWOX, PTPRJ, PTPRK, BCR, VANGL1, MAGI1, PTPRG, EFNB2, GRIN2A, MARK1, BCL2L10, JUP, MAPK1, CD38, MSX1, CCR6, KRT18, EFNA5, TGFB1I1, UNC13B, HLA-DRB1, AFAP1L2, DAAM1, PXN, EPHB1, EPHB2, MACF1, ZAP70, HIP1, TYROBP, CNKSR1, SASH1, BMP2, TCF7, TGFBR2, CELSR3, TRIO, DUSP22, SMAD3, SMAD1, HOMER1, NCKAP1, DENND1B, EPS8, TGFBR3, GRK5, BMP8B,…	897	2669	16650	1.43265	5.10238e-06
GOTERM_BP_FAT	GO:0030182~neuron differentiation	112	11.0781	2.9485e-08	TSPO, PLXNA1, ADCY6, FOXO3, RORA, NRCAM, APP, TIAM1, GATA3, BTBD3, IFNG, PTPRK, PTPRG, PLXNB1, PLXNB2, EFNB2, ZHX2, DLL1, FARP1, CTNNA2, FRY, MAP4K4, MAPK1, MNX1, EFNA5, RAB13, LRRK2, DBN1, KIF26B, WNT5A, PLXNC1, LST1, ADORA2A, ASAP1, ITGB1, EPHB1, EPHB2, MACF1, LHX2, CNR1, AGRN, RUNX1, LAMB1, TCF3, LRFN3, FN1, DIXDC1, DNMT3A, KLF7, BMP2, CPNE5, UST, LGALS1, ITGA1, CELSR3, FOXP1, ULK2, SPTBN2, SP…	897	1226	16650	1.6957	5.91299e-06
GOTERM_BP_FAT	GO:0070887~cellular response to chemical stimulus	204	20.178	3.53773e-08	CYP3A4, AQP9, AIF1, ADCY6, GGT1, RORA, SGMS1, APP, ATP2B4, CD44, IFNG, GAB1, CCR10, CRY1, MAP2K6, WWOX, PTPRK, STC2, JUP, MAPK1, KRT18, MSX1, CCR6, EFNA5, TGFB1I1, RAB13, UNC13B, HLA-DRB1, KCNMB1, PXN, EPHB1, CKLF, AGRN, DNMT3A, SASH1, BMP2, TCF7, LGALS1, TGFBR2, KLF11, DUSP22, SMAD3, SMAD1, CYP7B1, PLA2G4A, TGFBR3, BMP8B, KLF3, PXDN, CPEB3, TBX21, CPEB1, HVCN1, PTEN, LATS2, TNFRSF11A, CHST11, NR…	897	2648	16650	1.42999	6.89757e-06
GOTERM_BP_FAT	GO:0032989~cellular component morphogenesis	118	11.6716	4.04375e-08	S100A4, PLXNA1, GNA12, NRCAM, APP, TIAM1, GATA3, BTBD3, PLXNB1, PLXNB2, EFNB2, ACTN1, TBC1D22A, FARP1, CTNNA2, FRY, MAPK1, MSX1, MNX1, IQCG, EFNA5, TGFB1I1, COL1A1, LRRK2, KIF26B, WNT5A, PLXNC1, LST1, ENPP2, ADORA2A, B9D1, ASAP1, ITGB2, ITGB1, EPHB1, EPHB2, VDR, MACF1, LHX2, HEG1, AXIN2, LAMB1, FGD6, LRFN3, FN1, COL18A1, KLF7, BMP2, CPNE5, UST, TGFBR2, ITGA1, CELSR3, SMAD3, GAS2, DOCK5, S100A13, …	897	1321	16650	1.65806	7.67108e-06
GOTERM_BP_FAT	GO:0007169~transmembrane receptor protein tyrosine kinase signaling pathway	70	6.92384	4.1614e-08	HIP1R, FOXO1, DSTYK, CLNK, FES, ITSN1, PTEN, DDR2, SPRY2, APP, GAB2, TIAM1, GATA3, GAB1, SPRED2, PAK1, FGF2, NRG2, INSR, PAG1, PILRA, PTPRJ, BCR, PTPRG, ARID5B, EFNB2, IRS1, PRKCB, MAPK1, DDR1, DOK2, LCK, EFNA5, WNT5A, GALNT3, CAV2, PRKCZ, FRK, FGFR4, NDN, BLK, AFAP1L2, PXN, EPHB1, ARNT, EPHB2, IGF1R, SORBS1, DGKD, ZAP70, SH2B2, ADAMTS12, CRIM1, CD7, HIP1, COL4A3, CNKSR1, COL4A2, BMP2, PTPRE, FLT…	897	648	16650	2.00514	7.68652e-06
GOTERM_BP_FAT	GO:0061564~axon development	54	5.34125	4.56405e-08	TSPO, PLXNA1, UCHL1, PTEN, NRCAM, APP, CTTN, TIAM1, GATA3, PAK1, PLXNB1, PLXNB2, FLOT1, EFNB2, CTNNA2, DDR1, MAPK1, EFNA5, JAM3, CHL1, KIF26B, WNT5A, PLXNC1, PARD3, NDN, ITGB1, SCARF1, EPHB1, EPHB2, MACF1, BCL11B, LHX2, CNR1, BCL11A, INPP5F, NEFH, LRFN3, FN1, KLF7, MAP1B, NTNG1, CELSR3, FZD3, DPYSL2, FOXP1, FYN, ULK2, SPTBN2, SPTBN1, APBB2, MYH10, CDH11, NFIB, FEZ1	897	445	16650	2.25245	8.21409e-06
GOTERM_BP_FAT	GO:0098609~cell-cell adhesion	107	10.5836	4.68433e-08	CADM1, AIF1, LMO7, ITPKB, RORA, IL10, NRCAM, NLRC3, CD44, GATA3, IFNG, PAG1, PCDHGA11, PLXNB2, EFNB2, ACTN1, CTNNA2, JUP, CCR6, KRT18, DBN1, KIF26B, ME1, WNT5A, SNX9, HLA-DRB1, ADORA2A, NINJ2, ASAP1, ITGB5, ITGB2, ITGB1, PRR5, MACF1, UBASH3B, ZAP70, HLA-DOA, LAMB1, TCF7, BMP2, MYO1B, LGALS1, TGFBR2, SMAD3, DUSP22, CELSR3, FOXP1, TIGIT, MYO10, P2RX7, TNFSF11, DSG2, PLEKHA7, PKP4, SPTBN2, SPTBN1, T…	897	1164	16650	1.70629	8.21979e-06
GOTERM_BP_FAT	GO:0042127~regulation of cell proliferation	133	13.1553	5.64293e-08	TSPO, UTS2, AIF1, FOXO1, FOXO3, IL10, GAB2, TIAM1, GATA3, IFNG, INSR, IL1A, PTPRJ, PTPRK, PLXNB1, EFNB2, DLL1, VASH2, IRS1, JUP, TNS3, MAPK1, CD38, MSX1, MNDA, TGFB1I1, LRRK2, WNT5A, FXYD2, CAV2, FGFR4, LST1, HLA-DRB1, ADORA2A, BLK, ST8SIA1, ITGB1, ARNT, VDR, CNOT6L, ZAP70, AXIN2, LAMB1, TCF3, FN1, COL18A1, PLAG1, TESC, TCF7, BMP2, VAV3, KLF11, TGFBR2, PTPN14, ITGA1, DUSP22, ROGDI, SMAD3, SMAD1, …	897	1552	16650	1.59068	9.66037e-06
GOTERM_BP_FAT	GO:0045595~regulation of cell differentiation	132	13.0564	7.40426e-08	TSPO, UTS2, PLXNA1, ADCY6, FOXO1, ITPKB, FOXO3, RORA, NRCAM, APP, TIAM1, GATA3, IFNG, PTPRG, PLXNB1, PLXNB2, EFNB2, ZHX2, DLL1, ARNTL, CTNNA2, MAP4K4, MAPK1, MSX1, LILRB4, EFNA5, COL1A1, TGFB1I1, LRRK2, BIN1, DBN1, WNT5A, PLXNC1, SOX5, ASAP1, ITGB1, ARNT, EPHB2, VDR, MEIS2, MACF1, UBASH3B, CNR1, CASZ1, ZAP70, HLA-DOA, AXIN2, RUNX1, TCF3, TYROBP, FN1, PLAG1, DIXDC1, MAFF, TESC, BMP2, CPNE5, UST, L…	897	1544	16650	1.5869	1.23739e-05
GOTERM_BP_FAT	GO:0006468~protein phosphorylation	152	15.0346	7.83907e-08	AIF1, ADCY6, RASGEF1A, DSTYK, FOXO1, ITPKB, APP, ATP2B4, CD44, TIAM1, MAP3K9, AAK1, IFNG, GAB1, SPRED2, RALB, CRY1, INSR, IL1A, MAP2K6, PTPRJ, BCR, STAP2, MYO3B, GRIN2A, PKIB, IRS1, MARK1, MAP4K3, MAP4K4, MAPK1, ARRB1, EFNA5, LRRK2, WNT5A, SNX9, CAV2, FGFR4, ENPP2, ADORA2A, BLK, AFAP1L2, ITGB2, PSMA8, EPHB1, EPHB2, RASAL2, GPD1L, IRAK3, PRR5, PFN2, UBASH3B, DUSP14, ZAP70, AXIN2, FN1, SASH1, BMP2,…	897	1852	16650	1.52344	1.27958e-05
GOTERM_BP_FAT	GO:0009719~response to endogenous stimulus	132	13.0564	8.21446e-08	SLC8A3, TSPO, LMO2, AQP9, AIF1, ADCY6, DSTYK, PDE3B, FOXO1, FOXO3, RORA, IL10, APP, ATP2B4, CD44, TIAM1, GATA3, GAB1, SPRED2, ASPH, CRY1, INSR, WWOX, PTPRK, STC2, GRIN2A, QDPR, ARNTL, IRS1, JUP, CD38, MAPK1, MSX1, AKAP7, EFNA5, COL1A1, TGFB1I1, RAB13, LRRK2, WNT5A, ME1, CAV2, FGFR4, ADORA2A, SOX5, ITGB5, ITGB2, RRAGD, ABCA3, ITGB1, PXN, SESN3, VDR, IRAK3, PEG10, CNR1, DNMT3A, BMP2, KLF11, TGFBR2,…	897	1548	16650	1.5828	1.31038e-05
GOTERM_BP_FAT	GO:0023056~positive regulation of signaling	133	13.1553	8.21641e-08	S100A4, SLC8A3, UTS2, TSPAN5, RASGEF1A, DSTYK, ITPKB, ITSN1, IL10, CD44, TIAM1, GATA3, MAP3K9, AAK1, IFNG, GAB1, SPRED2, ASPH, INSR, PAG1, WWOX, IL1A, MAP2K6, PTPRJ, PLXNB1, STAP2, GRIN2A, DLL1, ARNTL, IRS1, JUP, MAP4K3, CD38, MAPK1, MSX1, ARRB1, LPAR6, COL1A1, TGFB1I1, LRRK2, UNC13B, WNT5A, CAV2, FGFR4, HLA-DRB1, ADORA2A, BLK, AFAP1L2, RRAGD, PSMA8, ARNT, PRR5, ECE1, MACF1, ZAP70, AXIN2, DHX58, …	897	1563	16650	1.57948	1.28157e-05
GOTERM_BP_FAT	GO:0040012~regulation of locomotion	78	7.71513	8.42124e-08	UTS2, PLXNA1, AIF1, GNA12, SORL1, AMOTL1, FES, SDC4, PTEN, DDR2, SPINT2, TIAM1, GATA3, GAB1, IFNG, PAK1, NR2F2, FAM83H, FGF2, NRG2, INSR, IL1A, PTPRJ, PRKCA, PTPRK, SGK1, BCR, PTPRG, PLXNB1, PLXNB2, EFNB2, ZSWIM6, LEF1, CDK6, IL6R, PRKCE, DAPK2, MYADM, MAPK1, CCR6, EPB41L5, MCC, COL1A1, LRRK2, JAM3, CAMK1D, WNT5A, PLXNC1, ENPP2, ADORA2A, ABHD6, TPM1, CCL28, STARD13, IGF1R, PFN2, MACF1, CAMK2D, IN…	897	768	16650	1.88519	1.28496e-05
GOTERM_BP_FAT	GO:0045321~leukocyte activation	76	7.51731	1.2215e-07	CADM1, AIF1, TBX21, IL21R, ITPKB, RORA, FES, SDC4, SKAP2, IL10, NLRC3, GAB2, GATA3, CASP8, IFNG, PAK1, DPP4, LAG3, PAG1, BCR, SIT1, EFNB2, LEF1, DLL1, CDK6, PRKCE, PRKCB, CD38, CCR6, LAX1, LCK, MNDA, PRNP, WNT5A, PRF1, TNFRSF21, PRKCZ, LST1, HLA-DRB1, ADORA2A, ITGB2, ITGB1, EPHB1, PRR5, CNR1, BCL11B, ZAP70, AP3D1, RNF168, PPP3CA, HLA-DOA, NFATC2, TCF3, TYROBP, CD7, TCF7, VAV3, IKZF1, LGALS1, TGFB…	897	747	16650	1.88849	1.82418e-05
GOTERM_BP_FAT	GO:0051270~regulation of cellular component movement	80	7.91296	1.2292e-07	UTS2, PLXNA1, AIF1, GNA12, SORL1, AMOTL1, FES, SDC4, PTEN, DDR2, SPINT2, TIAM1, GATA3, GAB1, IFNG, PAK1, NR2F2, FAM83H, FGF2, NRG2, INSR, IL1A, PTPRJ, PRKCA, PTPRK, SGK1, BCR, PTPRG, PLXNB1, PLXNB2, ZSWIM6, ACTN1, LEF1, CDK6, IL6R, PRKCE, DAPK2, MYADM, JUP, MAPK1, CCR6, EPB41L5, MCC, COL1A1, JAM3, CAMK1D, WNT5A, PLXNC1, ENPP2, ABHD6, TPM1, CCL28, STARD13, IGF1R, PFN2, MACF1, CAMK2D, INPP5F, NEFH,…	897	802	16650	1.85156	1.79744e-05
GOTERM_BP_FAT	GO:2000145~regulation of cell motility	75	7.4184	1.4117e-07	UTS2, PLXNA1, AIF1, GNA12, SORL1, AMOTL1, FES, SDC4, PTEN, DDR2, TIAM1, SPINT2, GATA3, GAB1, IFNG, PAK1, NR2F2, FAM83H, FGF2, NRG2, INSR, IL1A, PTPRJ, PRKCA, PTPRK, SGK1, BCR, PTPRG, PLXNB1, PLXNB2, ZSWIM6, LEF1, CDK6, IL6R, PRKCE, DAPK2, MYADM, MAPK1, CCR6, EPB41L5, MCC, COL1A1, JAM3, CAMK1D, WNT5A, PLXNC1, ENPP2, ABHD6, TPM1, CCL28, STARD13, IGF1R, PFN2, MACF1, CAMK2D, INPP5F, BCAS3, LAMB1, FN1…	897	736	16650	1.8915	2.02217e-05
GOTERM_BP_FAT	GO:0042330~taxis	61	6.03363	1.70589e-07	PLXNA1, AIF1, PIP5K1C, FES, IL10, NRCAM, APP, TNFRSF11A, TIAM1, GATA3, CCR10, IFNG, FGF2, PTPRJ, PLD1, PLXNB1, PLXNB2, EFNB2, LEF1, IL6R, DAPK2, TRPM2, MAPK1, CCR6, EFNA5, RAB13, JAM3, CHL1, KIF26B, CAMK1D, WNT5A, PLXNC1, ENPP2, ITGB2, CCL28, EPHB1, EPHB2, LHX2, BCL11B, CKLF, KLF7, VAV3, FLT1, ITGA1, CELSR3, SMAD3, DPYSL4, FZD3, DPYSL2, FOXP1, CYP7B1, TNFSF11, ID2, FYN, SPTBN2, SPTBN1, APBB2, CMT…	897	553	16650	2.04751	2.39469e-05
GOTERM_BP_FAT	GO:0008283~cell proliferation	151	14.9357	1.79316e-07	TSPO, UTS2, CADM1, AIF1, FOXO1, ITPKB, RORA, FOXO3, IL10, ZNRF3, GAB2, TIAM1, GATA3, IFNG, GAB1, INSR, IL1A, PTPRJ, PTPRK, PLXNB1, PLXNB2, EFNB2, DLL1, VASH2, IRS1, TACC1, TNS3, MAPK1, CD38, MSX1, MNDA, TGFB1I1, BIN1, LRRK2, DBN1, WNT5A, CAV2, FGFR4, LST1, HLA-DRB1, ADORA2A, ST8SIA1, SOX5, IGF2BP1, ITGB1, EPHB1, ARNT, VDR, CNOT6L, CKLF, ZAP70, LAMB1, AXIN2, RUNX1, TCF3, FN1, PLAG1, COL18A1, DIXDC…	897	1861	16650	1.5061	2.46785e-05
GOTERM_BP_FAT	GO:0010647~positive regulation of cell communication	131	12.9575	1.81698e-07	S100A4, SLC8A3, UTS2, TSPAN5, RASGEF1A, DSTYK, ITPKB, ITSN1, IL10, CD44, TIAM1, GATA3, MAP3K9, AAK1, IFNG, GAB1, SPRED2, ASPH, INSR, PAG1, WWOX, IL1A, MAP2K6, PTPRJ, PLXNB1, STAP2, GRIN2A, DLL1, ARNTL, IRS1, JUP, MAP4K3, CD38, MAPK1, MSX1, ARRB1, LPAR6, TGFB1I1, COL1A1, LRRK2, UNC13B, WNT5A, CAV2, FGFR4, HLA-DRB1, ADORA2A, BLK, AFAP1L2, RRAGD, PSMA8, ARNT, PRR5, MACF1, ZAP70, AXIN2, DHX58, HIP1, …	897	1555	16650	1.56373	2.45255e-05
GOTERM_BP_FAT	GO:0030030~cell projection organization	114	11.276	1.98547e-07	TSPO, PLXNA1, AIF1, ADCY6, NRCAM, APP, TIAM1, GATA3, BTBD3, PTPRK, PLD1, PLXNB1, PTPRG, PLXNB2, EFNB2, TANC1, FARP1, TBC1D22A, CTNNA2, FRY, MAP4K4, MAPK1, MNX1, IQCG, EFNA5, RAB13, LRRK2, DBN1, KIF26B, WNT5A, PLXNC1, LST1, ENPP2, ADORA2A, B9D1, ASAP1, ITGB1, EPHB1, EPHB2, PFN2, MACF1, LHX2, CNR1, AGRN, LAMB1, FGD6, LRFN3, FN1, KLF7, VAV3, CPNE5, UST, LGALS1, ITGA1, CELSR3, FOXP1, NCKAP1, MYO10, P…	897	1301	16650	1.62648	2.6294e-05
GOTERM_BP_FAT	GO:0008219~cell death	157	15.5292	2.02191e-07	FHIT, TSPO, SNCAIP, CADM1, AIF1, FOXO1, ITPKB, SGMS1, FOXO3, ITSN1, IL10, CLPTM1L, APP, CD44, TIAM1, GATA3, MAP3K9, IFNG, RALB, WWOX, IL1A, MAP2K6, BCL2L15, MAGI1, GRIN2A, ACTN1, DLL1, BCL2L10, MAP4K4, MAPK1, RNF130, CD38, KRT18, MSX1, ARRB1, MNDA, EFNA5, LRRK2, BIN1, UNC13B, WNT5A, PACS2, ADORA2A, BLK, ITGB2, ITGB1, EPHB1, PLAGL1, VDR, PEG10, TRIM69, CNR1, FAIM, AXIN2, HIP1, COL18A1, CKAP2, DNMT…	897	1958	16650	1.48836	2.62808e-05
GOTERM_BP_FAT	GO:1902531~regulation of intracellular signal transduction	141	13.9466	2.274e-07	S100A4, GNA12, DSTYK, RASGEF1A, PDE3B, FOXO1, ITPKB, RORA, ITSN1, IL10, NLRC3, ATP2B4, CD44, TIAM1, GATA3, MAP3K9, IFNG, GAB1, SPRED2, ASPH, INSR, IL1A, MAP2K6, PTPRJ, DEPDC7, BCR, PLXNB1, STAP2, ARNTL, IRS1, FARP1, BCL2L10, MAP4K3, MAP4K4, MAPK1, MSX1, ARRB1, LPAR6, AKAP7, LRRK2, WNT5A, CAV2, RALGPS2, FGFR4, RRAGD, PEX5L, ITGB1, EPHB1, SESN3, RASAL2, GPD1L, IRAK3, PRR5, DUSP14, ZAP70, FGD6, IQSE…	897	1714	16650	1.52697	2.902e-05
GOTERM_BP_FAT	GO:0048598~embryonic morphogenesis	62	6.13254	2.32636e-07	HNF1B, GNA12, PRRX1, TP63, SDC4, IL10, LATS2, SPRY2, OSR2, SPINT2, GATA3, HOXC4, CHST11, FGF2, TBX15, BCR, PLXNB2, LEF1, MMP16, DLL1, MYADM, MAPK1, DACT1, MSX1, EYA2, EPB41L5, HIPK2, WNT5A, SHROOM3, B9D1, ITGB5, LRIG1, ITGB2, LRIG3, ITGB1, EPHB2, ECE1, LHX2, LAMB1, FN1, COL4A2, TCF7, FLT1, FBN1, TGFBR2, AFF3, SMAD3, FZD3, SMAD1, FZD7, COL5A1, FZD6, DUSP4, HOXB2, LAMA3, ID2, PRICKLE1, IFT57, LRP6,…	897	571	16650	2.01547	2.9158e-05
GOTERM_BP_FAT	GO:0048667~cell morphogenesis involved in neuron differentiation	56	5.53907	2.78906e-07	PLXNA1, UCHL1, PTEN, NRCAM, CTTN, APP, TIAM1, GATA3, BTBD3, PAK1, PLXNB1, PLXNB2, FLOT1, EFNB2, RB1, FARP1, CTNNA2, MAPK1, EFNA5, CUX1, LRRK2, CHL1, KIF26B, WNT5A, PLXNC1, PARD3, NDN, ITGB1, EPHB1, EPHB2, MACF1, LHX2, BCL11B, BCL11A, NEFH, PPP3CA, LRFN3, FN1, KLF7, MAP1B, NTNG1, CELSR3, FZD3, DPYSL2, ELAVL4, FOXP1, ID2, FYN, ULK2, SPTBN2, SPTBN1, APBB2, NFIB, MYH10, FEZ1, CDH11	897	496	16650	2.0957	3.4344e-05
GOTERM_BP_FAT	GO:0072358~cardiovascular system development	89	8.80317	2.81083e-07	UTS2, PRRX1, PDE3B, FOXO1, RORA, PTEN, NRCAM, TSPAN12, HPSE, GATA3, GAB1, IFNG, NR2F2, FGF2, INSR, IL1A, PRKCA, TMEM204, ACTA2, EFNB2, LEF1, DLL1, ARHGAP24, VASH2, PRKCB, ADAMTS6, MAPK1, MSX1, ZMIZ1, HIPK2, ADAM19, COL1A1, JAM3, WNT5A, ENPP2, B9D1, FHL2, OXTR, ITGB2, ELK3, TPM1, ITGB1, EPHB1, GJC1, STARD13, EPHB2, ECE1, LRG1, SORBS2, ITGB8, CAMK2D, HEG1, BCAS3, RUNX1, AXIN2, FN1, COL18A1, COL4A3,…	897	945	16650	1.74816	3.40154e-05
GOTERM_BP_FAT	GO:0072359~circulatory system development	89	8.80317	2.81083e-07	UTS2, PRRX1, PDE3B, FOXO1, RORA, PTEN, NRCAM, TSPAN12, HPSE, GATA3, GAB1, IFNG, NR2F2, FGF2, INSR, IL1A, PRKCA, TMEM204, ACTA2, EFNB2, LEF1, DLL1, ARHGAP24, VASH2, PRKCB, ADAMTS6, MAPK1, MSX1, ZMIZ1, HIPK2, ADAM19, COL1A1, JAM3, WNT5A, ENPP2, B9D1, FHL2, OXTR, ITGB2, ELK3, TPM1, ITGB1, EPHB1, GJC1, STARD13, EPHB2, ECE1, LRG1, SORBS2, ITGB8, CAMK2D, HEG1, BCAS3, RUNX1, AXIN2, FN1, COL18A1, COL4A3,…	897	945	16650	1.74816	3.40154e-05
GOTERM_BP_FAT	GO:0046649~lymphocyte activation	67	6.6271	3.22842e-07	CADM1, AIF1, TBX21, IL21R, ITPKB, RORA, SDC4, SKAP2, IL10, NLRC3, GATA3, CASP8, IFNG, PAK1, DPP4, LAG3, PAG1, SIT1, EFNB2, LEF1, DLL1, CDK6, PRKCB, CD38, CCR6, LAX1, LCK, MNDA, PRNP, PRF1, TNFRSF21, PRKCZ, LST1, HLA-DRB1, ADORA2A, ITGB2, ITGB1, EPHB1, PRR5, BCL11B, ZAP70, AP3D1, RNF168, PPP3CA, HLA-DOA, NFATC2, TCF3, CD7, TCF7, VAV3, IKZF1, LGALS1, TGFBR2, IGF1, SMAD3, DUSP22, FZD7, FOXP1, TIGIT,…	897	643	16650	1.93413	3.84065e-05
GOTERM_BP_FAT	GO:0030334~regulation of cell migration	70	6.92384	3.49584e-07	UTS2, PLXNA1, AIF1, GNA12, SORL1, AMOTL1, SDC4, PTEN, DDR2, TIAM1, GATA3, GAB1, IFNG, PAK1, NR2F2, FAM83H, FGF2, INSR, IL1A, PTPRJ, PRKCA, PTPRK, SGK1, BCR, PTPRG, PLXNB1, PLXNB2, ZSWIM6, LEF1, IL6R, PRKCE, DAPK2, MYADM, MAPK1, CCR6, EPB41L5, MCC, COL1A1, JAM3, CAMK1D, WNT5A, PLXNC1, ENPP2, ABHD6, TPM1, CCL28, STARD13, IGF1R, PFN2, MACF1, CAMK2D, BCAS3, LAMB1, FN1, COL18A1, SASH1, BMP2, ADARB1, F…	897	685	16650	1.89683	4.08947e-05
GOTERM_BP_FAT	GO:0060284~regulation of cell development	82	8.11078	3.51736e-07	TSPO, PLXNA1, CPEB3, ADCY6, SORL1, PRRX1, FOXO3, FES, PTEN, NRCAM, APP, CTTN, TIAM1, GATA3, IFNG, FGF2, PTPRG, PLXNB1, PLXNB2, ZHX2, ZSWIM6, LEF1, PRKCH, DLL1, ARNTL, MYADM, MAP4K4, MAN2A1, EPB41L5, EFNA5, TGFB1I1, COL1A1, LRRK2, BIN1, CUX1, DBN1, CAMK1D, WNT5A, TNFRSF21, PLXNC1, VIM, ASAP1, SCARF1, EPHB2, TNFRSF1A, MACF1, CNR1, BCL11B, BCL11A, CASZ1, INPP5F, PPP3CA, GFI1, NEDD4L, AXIN2, TCF3, TY…	897	851	16650	1.78857	4.04718e-05
GOTERM_BP_FAT	GO:0006935~chemotaxis	60	5.93472	3.60915e-07	PLXNA1, AIF1, PIP5K1C, FES, IL10, NRCAM, APP, TNFRSF11A, TIAM1, GATA3, CCR10, IFNG, FGF2, PTPRJ, PLD1, PLXNB1, PLXNB2, EFNB2, LEF1, IL6R, DAPK2, TRPM2, MAPK1, CCR6, EFNA5, RAB13, JAM3, CHL1, KIF26B, CAMK1D, WNT5A, PLXNC1, ENPP2, ITGB2, CCL28, EPHB1, EPHB2, LHX2, BCL11B, CKLF, KLF7, VAV3, FLT1, ITGA1, CELSR3, SMAD3, DPYSL4, FZD3, DPYSL2, FOXP1, CYP7B1, TNFSF11, FYN, SPTBN2, SPTBN1, APBB2, CMTM3, N…	897	552	16650	2.01759	4.08583e-05
GOTERM_BP_FAT	GO:0006915~apoptotic process	142	14.0455	4.20292e-07	FHIT, TSPO, CADM1, AIF1, FOXO1, ITPKB, SGMS1, FOXO3, ITSN1, IL10, CLPTM1L, APP, CD44, TIAM1, GATA3, MAP3K9, IFNG, RALB, WWOX, IL1A, MAP2K6, BCL2L15, GRIN2A, DLL1, BCL2L10, MAP4K4, RNF130, CD38, MAPK1, KRT18, MSX1, ARRB1, MNDA, EFNA5, LRRK2, BIN1, UNC13B, WNT5A, PACS2, ADORA2A, BLK, ITGB2, ITGB1, PLAGL1, VDR, PEG10, TRIM69, CNR1, FAIM, HIP1, COL18A1, CKAP2, DNMT3A, TCF7, BMP2, VAV3, LGALS1, TGFBR2…	897	1747	16650	1.50875	4.68248e-05
GOTERM_BP_FAT	GO:1901701~cellular response to oxygen-containing compound	86	8.50643	4.21842e-07	SLC8A3, TSPO, GNA15, AQP9, CPEB3, AIF1, ADCY6, PDE3B, FOXO1, PRDX2, RORA, SGMS1, FOXO3, CPEB1, IL10, APP, ATP2B4, SLC2A5, GAB1, IFNG, PDE8A, PAK1, INSR, MAP2K6, PRKCA, PTPRK, CDK6, PRKCE, LPIN1, IRS1, TRPM2, NRIP1, PRKCB, JUP, MAP4K4, MAPK1, IL18BP, ARRB1, AKAP7, GNB4, EFNA5, GUCY1B3, CA2, RAB13, COL1A1, LRRK2, UNC13B, WNT5A, CAV2, PRKCZ, HLA-DRB1, GNG12, RRAGD, TPM1, PXN, KCNMB1, SESN3, CMPK2, I…	897	912	16650	1.75035	4.62631e-05
GOTERM_BP_FAT	GO:0009967~positive regulation of signal transduction	121	11.9683	4.49564e-07	S100A4, TSPAN5, RASGEF1A, DSTYK, ITPKB, ITSN1, IL10, CD44, TIAM1, GATA3, MAP3K9, AAK1, IFNG, GAB1, SPRED2, ASPH, INSR, PAG1, WWOX, IL1A, MAP2K6, PTPRJ, PLXNB1, STAP2, DLL1, ARNTL, IRS1, JUP, MAP4K3, MAPK1, MSX1, ARRB1, LPAR6, TGFB1I1, COL1A1, LRRK2, UNC13B, WNT5A, CAV2, FGFR4, ADORA2A, AFAP1L2, RRAGD, PSMA8, ARNT, PRR5, MACF1, ZAP70, AXIN2, DHX58, HIP1, SASH1, DIXDC1, BMP2, EVC, VAV3, LGALS1, ASX…	897	1428	16650	1.57282	4.85448e-05
GOTERM_BP_FAT	GO:0048589~developmental growth	62	6.13254	4.74187e-07	HNF1B, PLXNA1, WWC1, FOXO3, PTEN, DDR2, LATS2, NRCAM, SPRY2, CTTN, APP, TIAM1, GATA3, CHST11, KDM5B, INSR, FGF2, STC2, PLXNB1, ARID5B, DLL1, DDR1, ZMIZ1, EPB41L5, EFNA5, KIF26B, WNT5A, PRKCZ, PLXNC1, NDN, NINJ2, ITGB1, MACF1, SORBS2, LHX2, BCL11A, CAMK2D, HEG1, AGRN, NEDD4L, FN1, PLAG1, EVC, CPNE5, MAP1B, TGFBR2, SMAD3, IGF1, DPYSL2, SMAD1, TP73, FOXP1, FZD7, PRLR, ULK2, BNC2, LRP6, SPTBN2, TGFBR…	897	583	16650	1.97399	5.04278e-05
GOTERM_BP_FAT	GO:0034330~cell junction organization	35	3.46192	5.45034e-07	PARD3, CADM1, CTNND1, PIP5K1C, SDC4, PTEN, GJC1, CTTN, SORBS1, MACF1, HEG1, DLG5, BCAS3, FN1, PRKCA, PTPRJ, PTPRK, FLOT1, PRKCH, SMAD3, ACTN1, MYADM, JUP, LAMA3, DSG2, PLEKHA7, EPB41L5, PKP4, EFNA5, RAB13, PARD6G, TRIP6, DST, PHLDB2, CDH11	897	249	16650	2.6091	5.70968e-05
GOTERM_BP_FAT	GO:0001932~regulation of protein phosphorylation	112	11.0781	6.02466e-07	AIF1, ADCY6, DSTYK, FOXO1, ITPKB, APP, ATP2B4, CD44, TIAM1, MAP3K9, IFNG, GAB1, RALB, SPRED2, INSR, IL1A, MAP2K6, PTPRJ, PLXNB2, STAP2, PKIB, MAP4K3, MAP4K4, MAPK1, ARRB1, EFNA5, LRRK2, WNT5A, SNX9, CAV2, FGFR4, ENPP2, ADORA2A, ITGB2, AFAP1L2, EPHB1, GPD1L, IRAK3, PRR5, PFN2, UBASH3B, DUSP14, AXIN2, FN1, SASH1, TESC, BMP2, TGFBR2, CNKSR3, ITGA1, CELSR3, DUSP22, FNIP2, CDKN1A, P2RX7, TNFSF11, RGS3…	897	1300	16650	1.59918	6.2185e-05
GOTERM_BP_FAT	GO:0010648~negative regulation of cell communication	104	10.2868	6.4256e-07	UTS2, PNKD, PDE3B, FOXO1, SGMS1, FOXO3, RORA, IL10, ZNRF3, NLRC3, ATP2B4, CD44, GATA3, SPRED2, CRY1, WWOX, IL1A, PTPRJ, ARNTL, IRS1, BCL2L10, CD38, MAP4K4, ARRB1, TGFB1I1, LRRK2, WNT5A, CAV2, PSMA8, ITGB1, SESN3, RASAL2, GPD1L, IRAK3, PEG10, DUSP14, UBASH3B, AXIN2, DHX58, BMP2, TGFBR2, CNKSR3, ASXL1, ITGA1, DUSP22, SMAD3, FOXP1, CYP7B1, P2RX7, PRICKLE1, RGS3, TGFBR3, PXDN, SORL1, UCHL1, WWC1, PTE…	897	1182	16650	1.63319	6.53621e-05
GOTERM_BP_FAT	GO:0023057~negative regulation of signaling	104	10.2868	7.36615e-07	UTS2, PNKD, PDE3B, FOXO1, SGMS1, FOXO3, RORA, IL10, ZNRF3, NLRC3, ATP2B4, CD44, GATA3, SPRED2, CRY1, WWOX, IL1A, PTPRJ, ARNTL, IRS1, BCL2L10, CD38, MAP4K4, ARRB1, TGFB1I1, LRRK2, WNT5A, CAV2, PSMA8, ITGB1, SESN3, RASAL2, GPD1L, IRAK3, PEG10, DUSP14, UBASH3B, AXIN2, DHX58, BMP2, TGFBR2, CNKSR3, ASXL1, ITGA1, DUSP22, SMAD3, FOXP1, CYP7B1, P2RX7, PRICKLE1, RGS3, TGFBR3, PXDN, SORL1, UCHL1, WWC1, PTE…	897	1186	16650	1.62769	7.38587e-05
GOTERM_BP_FAT	GO:0030029~actin filament-based process	68	6.72601	7.51804e-07	HIP1R, AIF1, PIP5K1C, IQGAP2, FES, SDC4, DSTN, CTTN, PAK1, FMNL2, BCR, MICAL3, ACTN1, SPIRE1, PRKCE, PALLD, FLNB, MYADM, TRPM2, FRY, ARHGEF11, JUP, EPB41L2, RND3, ARRB1, EPB41L5, EFNA5, RAB13, JAM3, DBN1, PRKCZ, CNN3, VIM, ITGB5, CACNB2, DAAM1, TPM1, ITGB1, DAAM2, GJC1, GPD1L, PFN2, SORBS1, SORBS2, FAT1, CAMK2D, SH2B2, NEDD4L, BCAS3, FGD6, IQSEC1, SYNPO, DIXDC1, EPB41, MYO1B, BAIAP2L1, SMAD3, FOX…	897	672	16650	1.87828	7.432e-05
GOTERM_BP_FAT	GO:0009790~embryo development	88	8.70425	8.04923e-07	HNF1B, ELF3, GNA12, PRRX1, TP63, SDC4, IL10, LATS2, SPRY2, OSR2, SPINT2, GATA3, HOXC4, CASP8, GAB1, CHST11, NR2F2, ITPK1, FGF2, BCR, TBX15, PLD6, PLXNB2, LEF1, DLL1, MMP16, MYADM, VASH2, MAN2A1, MAPK1, EYA2, MSX1, DACT1, ZMIZ1, EPB41L5, HIPK2, COL1A1, WNT5A, SHROOM3, B9D1, ITGB5, LRIG1, ITGB2, LRIG3, TPM1, ITGB1, EPHB2, ARNT, ECE1, LHX2, HEG1, LAMB1, PCSK6, AXIN2, FN1, DNMT3A, MAFF, COL4A2, TCF7,…	897	954	16650	1.71221	7.84658e-05
GOTERM_BP_FAT	GO:0065009~regulation of molecular function	210	20.7715	8.89522e-07	ATP1B1, ADCY6, UTRN, ITSN1, APP, ATP2B4, CD44, MAP3K9, IFNG, GAB1, RAPGEF5, MAP2K6, PTPRJ, DEPDC7, BCR, LRRC1, GRIN2A, FARP1, BCL2L10, FRY, JUP, MAPK1, MSX1, EFNA5, WFDC2, RALGPS2, CACNB2, ASAP1, AFAP1L2, CACNB4, DENND2D, GPD1L, SERINC5, PFN2, UBASH3B, DUSP14, LHX2, AGRN, TCF3, IQSEC1, HIP1, SASH1, BMP2, CNKSR3, TGFBR2, DENND1A, DUSP22, SMAD3, TRIO, HOMER1, FNIP2, DENND1B, RGS3, PKP4, TGFBR3, HIP…	897	2863	16650	1.36151	8.55245e-05
GOTERM_BP_FAT	GO:0009968~negative regulation of signal transduction	97	9.59446	9.33097e-07	PDE3B, FOXO1, SGMS1, FOXO3, RORA, IL10, ZNRF3, ATP2B4, NLRC3, CD44, GATA3, SPRED2, CRY1, WWOX, IL1A, PTPRJ, ARNTL, IRS1, BCL2L10, ARRB1, TGFB1I1, LRRK2, WNT5A, CAV2, PSMA8, ITGB1, SESN3, GPD1L, RASAL2, IRAK3, PEG10, DUSP14, UBASH3B, AXIN2, DHX58, BMP2, TGFBR2, CNKSR3, ASXL1, ITGA1, DUSP22, SMAD3, FOXP1, CYP7B1, P2RX7, PRICKLE1, RGS3, TGFBR3, PXDN, SORL1, UCHL1, WWC1, PTEN, LATS2, LGR4, SPRY2, CTT…	897	1089	16650	1.65335	8.85017e-05
GOTERM_BP_FAT	GO:0007409~axonogenesis	48	4.74777	9.93596e-07	WNT5A, PARD3, PLXNC1, NDN, PLXNA1, UCHL1, PTEN, ITGB1, EPHB1, EPHB2, NRCAM, CTTN, APP, MACF1, TIAM1, BCL11B, GATA3, LHX2, BCL11A, NEFH, PAK1, LRFN3, FN1, KLF7, PLXNB1, PLXNB2, EFNB2, FLOT1, MAP1B, NTNG1, CELSR3, FZD3, DPYSL2, FOXP1, CTNNA2, MAPK1, FYN, ULK2, SPTBN2, SPTBN1, EFNA5, APBB2, CHL1, KIF26B, FEZ1, NFIB, CDH11, MYH10	897	413	16650	2.15731	9.29831e-05
GOTERM_BP_FAT	GO:0012501~programmed cell death	147	14.5401	9.975e-07	FHIT, TSPO, CADM1, AIF1, FOXO1, ITPKB, SGMS1, FOXO3, ITSN1, IL10, CLPTM1L, APP, CD44, TIAM1, GATA3, MAP3K9, IFNG, RALB, WWOX, IL1A, MAP2K6, BCL2L15, GRIN2A, ACTN1, DLL1, BCL2L10, MAP4K4, MAPK1, RNF130, CD38, KRT18, MSX1, ARRB1, MNDA, EFNA5, LRRK2, BIN1, UNC13B, WNT5A, PACS2, ADORA2A, BLK, ITGB2, ITGB1, PLAGL1, VDR, PEG10, TRIM69, CNR1, FAIM, HIP1, COL18A1, CKAP2, DNMT3A, TCF7, BMP2, VAV3, LGALS1,…	897	1852	16650	1.47332	9.21201e-05
GOTERM_BP_FAT	GO:0051345~positive regulation of hydrolase activity	85	8.40752	1.03121e-06	ATP1B1, GNA15, HIP1R, RASGEF1A, ITSN1, APP, ARHGAP20, TIAM1, CASP8, IFNG, RAPGEF5, ASPH, AGAP1, DENND5B, FGF2, NRG2, DEPDC7, ARHGEF3, BCR, PLXNB1, GRIN2A, ARHGAP24, ARHGEF12, PRKCE, NLRP2, IRS1, FARP1, TBC1D22A, ARHGEF11, BCL2L10, DAPK1, TNFRSF10A, SGSM2, ARRB1, LCK, LRRK2, RIN3, WNT5A, SNX9, CAV2, PRKCZ, RALGPS2, FGFR4, TBC1D8, LMF1, RABGAP1L, ASAP1, CYTH3, DENND2D, TPM1, FAM13A, ITGB1, STARD13,…	897	917	16650	1.72057	9.39964e-05
GOTERM_BP_FAT	GO:0010033~response to organic substance	207	20.4748	1.1058e-06	UTS2, AQP9, AIF1, ADCY6, RORA, SGMS1, APP, ATP2B4, CD44, IFNG, GAB1, CCR10, CRY1, MAP2K6, WWOX, PTPRK, BCR, STC2, GRIN2A, JUP, MAPK1, CD38, KRT18, MSX1, CCR6, EFNA5, TGFB1I1, RAB13, UNC13B, HLA-DRB1, KCNMB1, PXN, HSPA1L, AGRN, DNMT3A, SASH1, BMP2, TCF7, LGALS1, TGFBR2, ASXL1, KLF11, DUSP22, SMAD3, SMAD1, KCNK1, HOMER1, CYP7B1, EPS8, TGFBR3, BMP8B, KLF3, HNF1B, PXDN, CPEB3, TBX21, CPEB1, PTEN, LAT…	897	2822	16650	1.36155	9.95029e-05
GOTERM_BP_FAT	GO:0051128~regulation of cellular component organization	176	17.4085	1.32966e-06	TSPO, SNCAIP, PLXNA1, CHMP4C, GNA12, ADCY6, IQGAP2, IL10, NRCAM, ANK1, TIAM1, GATA3, AAK1, IFNG, RALB, INSR, IL1A, PTPRJ, PLD1, BCR, PTPRG, PLD6, PLXNB1, PLXNB2, PKIB, DLL1, SPIRE1, TBC1D22A, CTNNA2, MAP4K4, MAPK1, CD38, MSX1, SGSM2, ARRB1, EFNA5, COL1A1, TGFB1I1, BIN1, LRRK2, UNC13B, DBN1, WNT5A, DCBLD2, FXYD2, SNX9, CAV2, PLXNC1, FGFR4, LST1, ENPP2, BLK, RABGAP1L, ASAP1, ITGB2, ITGB1, EPHB1, EP…	897	2323	16650	1.40632	0.000118131
GOTERM_BP_FAT	GO:0034329~cell junction assembly	29	2.86845	1.44703e-06	PARD3, PIP5K1C, SDC4, PTEN, GJC1, CTTN, SORBS1, MACF1, HEG1, DLG5, BCAS3, FN1, PRKCA, PTPRJ, PTPRK, FLOT1, PRKCH, SMAD3, ACTN1, JUP, LAMA3, EPB41L5, PKP4, EFNA5, RAB13, PARD6G, TRIP6, DST, PHLDB2	897	192	16650	2.80362	0.000126951
GOTERM_BP_FAT	GO:0043085~positive regulation of catalytic activity	127	12.5618	1.74526e-06	ATP1B1, GNA15, ADCY6, DSTYK, RASGEF1A, ITSN1, APP, ATP2B4, CD44, TIAM1, MAP3K9, IFNG, GAB1, RALB, RAPGEF5, ASPH, INSR, MAP2K6, DEPDC7, BCR, PLXNB1, GRIN2A, PKIB, IRS1, TBC1D22A, FARP1, BCL2L10, MAP4K3, MAPK1, SGSM2, ARRB1, EFNA5, LRRK2, WNT5A, SNX9, CAV2, RALGPS2, FGFR4, ADORA2A, ASAP1, RABGAP1L, AFAP1L2, DENND2D, PSMA8, ITGB1, RASAL2, VDR, PFN2, SERINC5, AGRN, AXIN2, FGD6, IQSEC1, HIP1, FN1, SAS…	897	1559	16650	1.5121	0.000151223
GOTERM_BP_FAT	GO:0030198~extracellular matrix organization	41	4.05539	1.79621e-06	PXDN, FGFR4, ELF3, ITGB5, ITGB2, DDR2, ITGB1, ITGAM, APP, COL9A3, CD44, ITGB8, SPINT2, HPSE, AGRN, LAMB1, FGF2, DPP4, FN1, COL4A4, COL18A1, COL4A3, COL4A2, FBN1, FLOT1, ITGA1, SMAD3, MMP16, NID1, CAPN2, COL5A1, EMILIN1, CSGALNACT1, DDR1, LAMA3, MYH11, COL1A1, TLL2, APBB2, PHLDB2, JAM3	897	334	16650	2.27855	0.000153739
GOTERM_BP_FAT	GO:0010942~positive regulation of cell death	62	6.13254	1.84029e-06	TSPO, HIP1R, TP63, FOXO1, FOXO3, ITSN1, PTEN, IL10, LATS2, TIAM1, MAP3K9, CASP8, IFNG, WWOX, MAP2K6, KCNMA1, ARHGEF3, GRIN2A, ARHGEF12, NLRP2, TRPM2, DAPK1, BCL2L10, ARHGEF11, TNFRSF10A, MSX1, ARRB1, LGALS14, LCK, MNDA, LRRK2, BIN1, UNC13B, CAMK1D, WNT5A, ADORA2A, ITGB1, VDR, CNR1, CAMK2D, AXIN2, PHLDA3, HIP1, COL18A1, COL4A3, DNMT3A, BMP2, NACC2, VAV3, KLF11, ITGA1, TRIO, SMAD3, TP73, P2RX7, CDK…	897	607	16650	1.89594	0.000155615
GOTERM_BP_FAT	GO:0043062~extracellular structure organization	41	4.05539	1.92809e-06	PXDN, FGFR4, ELF3, ITGB5, ITGB2, DDR2, ITGB1, ITGAM, APP, COL9A3, CD44, ITGB8, SPINT2, HPSE, AGRN, LAMB1, FGF2, DPP4, FN1, COL4A4, COL18A1, COL4A3, COL4A2, FBN1, FLOT1, ITGA1, SMAD3, MMP16, NID1, CAPN2, COL5A1, EMILIN1, CSGALNACT1, DDR1, LAMA3, MYH11, COL1A1, TLL2, APBB2, PHLDB2, JAM3	897	335	16650	2.27175	0.000161097
GOTERM_BP_FAT	GO:0042325~regulation of phosphorylation	116	11.4738	1.96843e-06	AIF1, ADCY6, DSTYK, FOXO1, ITPKB, ITSN1, APP, ATP2B4, CD44, TIAM1, MAP3K9, IFNG, GAB1, RALB, SPRED2, INSR, IL1A, MAP2K6, PTPRJ, PLXNB2, STAP2, PKIB, IRS1, MAP4K3, MAP4K4, MAPK1, ARRB1, EFNA5, LRRK2, WNT5A, SNX9, CAV2, FGFR4, ENPP2, ADORA2A, ITGB2, AFAP1L2, EPHB1, ARNT, GPD1L, IRAK3, PRR5, PFN2, UBASH3B, DUSP14, AXIN2, FN1, SASH1, TESC, BMP2, VAV3, TGFBR2, CNKSR3, ITGA1, CELSR3, DUSP22, FNIP2, CDK…	897	1393	16650	1.54571	0.000162533
GOTERM_BP_FAT	GO:0071495~cellular response to endogenous stimulus	102	10.089	2.25104e-06	SLC8A3, AQP9, LMO2, AIF1, ADCY6, PDE3B, DSTYK, FOXO1, FOXO3, RORA, APP, ATP2B4, CD44, GATA3, GAB1, SPRED2, CRY1, INSR, WWOX, PTPRK, ARNTL, IRS1, JUP, MAPK1, MSX1, AKAP7, EFNA5, TGFB1I1, RAB13, COL1A1, LRRK2, WNT5A, CAV2, FGFR4, SOX5, ITGB5, ITGB2, RRAGD, ITGB1, PXN, SESN3, VDR, PEG10, DNMT3A, BMP2, KLF11, TGFBR2, SMAD3, DUSP22, SMAD1, FOXP1, CYP7B1, TGFBR3, HDAC9, BMP8B, KLF3, CPEB3, CPEB1, LATS2…	897	1185	16650	1.59773	0.000183705
GOTERM_BP_FAT	GO:0046903~secretion	96	9.49555	2.43146e-06	STEAP3, UTS2, HNF1B, SNCAIP, AQP9, CADM1, PNKD, PIP5K1C, ILDR2, FES, SDC4, LGR4, IL10, APP, TNFRSF11A, ANK1, GAB2, TIAM1, GATA3, TRIM6, IFNG, RALB, PAK1, CRY1, KDM5B, MAP2K6, IL1A, PRKCA, SGK1, BCR, MICAL3, RPH3AL, ACTN1, TC2N, ARNTL, PRKCE, NLRP2, IRS1, TRPM2, MAP4K4, DDR1, CD38, F5, STXBP6, ARRB1, LAX1, VAMP5, EFNA5, CA2, RAB13, STEAP2, LRRK2, UNC13B, RAB11FIP1, WNT5A, TNFRSF21, PRKCZ, HLA-DRB1…	897	1098	16650	1.6229	0.000196147
GOTERM_BP_FAT	GO:1901698~response to nitrogen compound	82	8.11078	2.66396e-06	SLC8A3, TSPO, GNA15, AQP9, CPEB3, AIF1, ADCY6, PDE3B, FOXO1, FOXO3, CPEB1, PTEN, IL10, APP, GSTM3, ATP2B4, TIAM1, GAB1, RALB, PAK1, ASPH, CRY1, INSR, STC2, FLOT1, GRIN2A, QDPR, PRKCE, LPIN1, IRS1, TRPM2, PRKCB, JUP, MAPK1, MSX1, AKAP7, GNB4, GUCY1B3, CA2, RAB13, COL1A1, LRRK2, CAV2, PRKCZ, ADORA2A, OXTR, GNG12, RRAGD, PXN, SESN3, IGF1R, IRAK3, SORBS1, CNR1, TBC1D4, SH2B2, AGRN, PPP3CA, DNMT3A, PT…	897	895	16650	1.70064	0.000212459
GOTERM_BP_FAT	GO:0060537~muscle tissue development	43	4.25321	3.23361e-06	WNT5A, CAV2, FHL2, TP63, TPM1, PTEN, ITGB1, GJC1, PLAGL1, SORBS2, CAMK2D, HEG1, PPP3CA, NR2F2, FGF2, MAFF, BMP2, EFNB2, FLOT1, TGFBR2, IGF1, LEF1, SMAD3, DLL1, RB1, ARNTL, SMAD1, HOMER1, FLNB, TP73, FOXP1, FOXP2, EYA2, ID2, DSG2, HIVEP3, MYH11, VAMP5, TGFBR3, TLL2, HDAC9, BMPR1A, MYH10	897	367	16650	2.17482	0.000254987
GOTERM_BP_FAT	GO:0016310~phosphorylation	168	16.6172	3.48144e-06	AIF1, ADCY6, RASGEF1A, DSTYK, FOXO1, ITPKB, SGMS1, ITSN1, TPK1, APP, ATP2B4, CD44, TIAM1, MAP3K9, AAK1, IFNG, GAB1, SPRED2, RALB, CRY1, ITPK1, INSR, MAP2K6, IL1A, PTPRJ, BCR, PLXNB2, MYO3B, STAP2, GRIN2A, PKIB, IRS1, MARK1, MAP4K3, MAP4K4, MAPK1, ARRB1, EFNA5, LRRK2, WNT5A, SNX9, CAV2, FGFR4, ENPP2, ADORA2A, BLK, AFAP1L2, ITGB2, PSMA8, TK2, EPHB1, EPHB2, CMPK2, ARNT, RASAL2, GPD1L, IRAK3, PFN2, P…	897	2229	16650	1.39901	0.000271478
GOTERM_BP_FAT	GO:0010243~response to organonitrogen compound	74	7.31949	3.84464e-06	SLC8A3, TSPO, AQP9, CPEB3, AIF1, ADCY6, PDE3B, FOXO1, FOXO3, CPEB1, PTEN, IL10, APP, ATP2B4, TIAM1, GAB1, PAK1, ASPH, CRY1, INSR, STC2, GRIN2A, QDPR, PRKCE, LPIN1, IRS1, TRPM2, PRKCB, JUP, MAPK1, MSX1, AKAP7, GNB4, CA2, RAB13, COL1A1, LRRK2, CAV2, PRKCZ, ADORA2A, OXTR, GNG12, RRAGD, PXN, SESN3, IGF1R, IRAK3, SORBS1, CNR1, TBC1D4, SH2B2, PPP3CA, DNMT3A, PTPRE, DGKQ, BAIAP2L1, KLF11, FBN1, DPYSL2, …	897	789	16650	1.74091	0.000296501
GOTERM_BP_FAT	GO:0030036~actin cytoskeleton organization	57	5.63798	3.878e-06	HIP1R, AIF1, PIP5K1C, IQGAP2, FES, SDC4, DSTN, CTTN, PAK1, FMNL2, BCR, MICAL3, ACTN1, SPIRE1, PRKCE, PALLD, FLNB, MYADM, TRPM2, FRY, ARHGEF11, EPB41L2, RND3, ARRB1, EPB41L5, RAB13, JAM3, DBN1, PRKCZ, CNN3, ITGB5, DAAM1, TPM1, ITGB1, DAAM2, PFN2, SORBS1, SORBS2, FAT1, SH2B2, BCAS3, FGD6, IQSEC1, SYNPO, EPB41, MYO1B, BAIAP2L1, SMAD3, FOXP1, NCKAP1, EPS8, MYH11, SPTBN2, CDC42BPA, SPTBN1, PHLDB2, MYH…	897	553	16650	1.91325	0.000295823
GOTERM_BP_FAT	GO:0001944~vasculature development	61	6.03363	4.41851e-06	UTS2, PRRX1, PDE3B, FOXO1, RORA, PTEN, NRCAM, TSPAN12, HPSE, IFNG, NR2F2, FGF2, IL1A, PRKCA, TMEM204, ACTA2, EFNB2, LEF1, DLL1, ARHGAP24, VASH2, PRKCB, MAPK1, ADAMTS6, ZMIZ1, HIPK2, COL1A1, JAM3, WNT5A, ENPP2, B9D1, ITGB2, ELK3, ITGB1, EPHB1, GJC1, STARD13, EPHB2, LRG1, ITGB8, HEG1, BCAS3, RUNX1, FN1, COL18A1, SASH1, COL4A3, COL4A2, VAV3, FLT1, NOX5, TGFBR2, PTPN14, ANXA3, COL5A1, PRICKLE1, JAK1,…	897	610	16650	1.85619	0.000333424
GOTERM_BP_FAT	GO:0048584~positive regulation of response to stimulus	155	15.3314	4.45622e-06	S100A4, CADM1, AIF1, TSPAN5, RASGEF1A, DSTYK, ITPKB, FOXO3, ITSN1, ANKLE1, IL10, KLHL6, CD44, GAB2, TIAM1, GATA3, MAP3K9, AAK1, IFNG, GAB1, SPRED2, ASPH, INSR, PAG1, WWOX, IL1A, MAP2K6, PTPRJ, PLXNB1, STAP2, DLL1, ARNTL, IRS1, JUP, MAP4K3, MAPK1, CD38, MSX1, CCR6, ARRB1, LPAR6, MNDA, COL1A1, TGFB1I1, LRRK2, UNC13B, WNT5A, CAV2, FGFR4, HLA-DRB1, ADORA2A, BLK, AFAP1L2, ITGB2, RRAGD, PSMA8, ITGAM, A…	897	2030	16650	1.41729	0.000332692
GOTERM_BP_FAT	GO:1901699~cellular response to nitrogen compound	57	5.63798	5.07773e-06	SLC8A3, GNA15, AQP9, AIF1, CPEB3, ADCY6, PDE3B, FOXO1, FOXO3, CPEB1, APP, ATP2B4, GAB1, RALB, PAK1, INSR, FLOT1, IRS1, LPIN1, TRPM2, PRKCB, JUP, MAPK1, MSX1, AKAP7, GNB4, GUCY1B3, RAB13, COL1A1, CA2, LRRK2, PRKCZ, CAV2, GNG12, RRAGD, PXN, SESN3, IGF1R, SORBS1, TBC1D4, SH2B2, AGRN, PPP3CA, DNMT3A, PTPRE, BAIAP2L1, FBN1, KLF11, SMAD3, SMAD1, CAPN2, ITPR2, P2RX7, PRLR, FYN, HDAC9, KLF3	897	558	16650	1.89611	0.000375095
GOTERM_BP_FAT	GO:0007159~leukocyte cell-cell adhesion	52	5.14342	5.11252e-06	CADM1, AIF1, TBX21, ITPKB, RORA, SDC4, IL10, NLRC3, CD44, GATA3, CASP8, IFNG, PAK1, NT5E, PAG1, LAG3, DPP4, SIT1, EFNB2, LEF1, CDK6, CCR6, LAX1, LCK, PRNP, PRKCZ, TNFRSF21, HLA-DRB1, ADORA2A, ITGB2, ITGB1, CCL28, PRR5, BCL11B, ZAP70, AP3D1, PPP3CA, HLA-DOA, CD7, TCF7, LGALS1, TGFBR2, SMAD3, DUSP22, IGF1, FOXP1, FZD7, TIGIT, P2RX7, TNFSF11, PRLR, FYN	897	491	16650	1.96582	0.000373731
GOTERM_BP_FAT	GO:0002682~regulation of immune system process	113	11.1771	5.69803e-06	CADM1, AIF1, ITPKB, GGT1, FOXO3, RORA, IL10, KLHL6, GAB2, GATA3, IFNG, PAG1, IL1A, MAP2K6, PTPRJ, BCR, EFNB2, DLL1, CD38, MAPK1, CCR6, LILRB4, MNDA, COL1A1, RNF135, WNT5A, LST1, HLA-DRB1, ADORA2A, BLK, ITGB2, PSMA8, ITGB1, ITGAM, ARNT, IRAK3, PRR5, MEIS2, UBASH3B, CNR1, ZAP70, HLA-DOA, RUNX1, TCF3, DHX58, TYROBP, TESC, VAV3, LGALS1, TGFBR2, SMAD3, DUSP22, FOXP1, NCKAP1, ABCB4, DENND1B, TIGIT, CDK…	897	1378	16650	1.52213	0.000412231
GOTERM_BP_FAT	GO:0014706~striated muscle tissue development	41	4.05539	5.71234e-06	WNT5A, CAV2, FHL2, TPM1, PTEN, ITGB1, GJC1, PLAGL1, SORBS2, CAMK2D, HEG1, PPP3CA, NR2F2, FGF2, MAFF, BMP2, EFNB2, FLOT1, TGFBR2, IGF1, LEF1, DLL1, RB1, ARNTL, SMAD1, HOMER1, FLNB, TP73, FOXP1, FOXP2, EYA2, ID2, DSG2, HIVEP3, MYH11, VAMP5, TGFBR3, TLL2, HDAC9, BMPR1A, MYH10	897	350	16650	2.17439	0.000409049
GOTERM_BP_FAT	GO:0045597~positive regulation of cell differentiation	77	7.61622	5.72764e-06	TSPO, UTS2, CPEB3, TP63, ZEB2, ITPKB, FOXO3, FES, DDR2, NRCAM, TIAM1, GATA3, CASP8, IFNG, FGF2, PRKCA, PLXNB1, PLXNB2, EFNB2, FLOT1, LEF1, PRKCH, RB1, ARNTL, IL6R, MYADM, CTNNA2, MAN2A1, EPB41L5, EFNA5, CA2, TGFB1I1, COL1A1, BIN1, CUX1, CAMK1D, WNT5A, PRKCZ, SOX5, SCARF1, EPHB2, ARNT, VDR, MACF1, CNR1, BCL11A, ZAP70, AP3D1, NEDD4L, RUNX1, EHD1, NFATC2, AXIN2, TCF3, FN1, PLAG1, TESC, BMP2, CEBPD, …	897	841	16650	1.69948	0.000406003
GOTERM_BP_FAT	GO:0071310~cellular response to organic substance	164	16.2216	6.01226e-06	SLC8A3, TSPO, LMO2, AQP9, AIF1, ADCY6, DSTYK, PDE3B, FOXO1, RORA, SGMS1, FOXO3, IL10, APP, ATP2B4, SLC2A5, CD44, GATA3, CCR10, IFNG, GAB1, ST3GAL6, SPRED2, RALB, CRY1, INSR, MAP2K6, IL1A, WWOX, PTPRK, TMEM204, STC2, DLL1, ARNTL, IRS1, JUP, MAP4K4, MAPK1, KRT18, MSX1, CCR6, ARRB1, AKAP7, EFNA5, COL1A1, RAB13, TGFB1I1, LRRK2, UNC13B, WNT5A, CAV2, FGFR4, HLA-DRB1, SOX5, ITGB5, ITGB2, RRAGD, PSMA8, I…	897	2186	16650	1.39257	0.000421913
GOTERM_BP_FAT	GO:0045216~cell-cell junction organization	30	2.96736	6.16418e-06	PARD3, CADM1, CTNND1, PIP5K1C, SDC4, PTEN, GJC1, CTTN, SORBS1, MACF1, HEG1, DLG5, BCAS3, PRKCA, PTPRJ, PTPRK, SMAD3, ACTN1, MYADM, JUP, DSG2, PLEKHA7, EPB41L5, PKP4, EFNA5, RAB13, PARD6G, TRIP6, PHLDB2, CDH11	897	218	16650	2.55439	0.000428289
GOTERM_BP_FAT	GO:0043068~positive regulation of programmed cell death	58	5.73689	6.84097e-06	TSPO, HIP1R, TP63, FOXO1, FOXO3, ITSN1, PTEN, IL10, LATS2, TIAM1, MAP3K9, CASP8, IFNG, WWOX, MAP2K6, KCNMA1, ARHGEF3, GRIN2A, ARHGEF12, NLRP2, DAPK1, BCL2L10, ARHGEF11, TNFRSF10A, MSX1, ARRB1, LGALS14, LCK, MNDA, LRRK2, BIN1, UNC13B, CAMK1D, WNT5A, ADORA2A, ITGB1, VDR, CNR1, CAMK2D, PHLDA3, HIP1, COL18A1, COL4A3, BMP2, NACC2, VAV3, KLF11, ITGA1, TRIO, SMAD3, TP73, P2RX7, CDKN1A, P2RX1, RPS6KA2, I…	897	577	16650	1.86584	0.000470644
GOTERM_BP_FAT	GO:0090002~establishment of protein localization to plasma membrane	23	2.27498	7.06799e-06	PACS2, ATP1B1, TESC, TSPAN5, FLOT1, CACNB2, MYADM, ITGB1, KIF13A, JUP, TNFRSF1A, ANK1, KRT18, MACF1, SORBS1, RAB34, IFNG, VAMP5, SPTBN1, PTCH1, RAB13, EHD3, FAM126A	897	142	16650	3.0065	0.000481538
GOTERM_BP_FAT	GO:0048585~negative regulation of response to stimulus	112	11.0781	7.09239e-06	AIF1, PDE3B, FOXO1, SGMS1, FOXO3, RORA, IL10, ZNRF3, NLRC3, ATP2B4, CD44, GATA3, SPRED2, CRY1, WWOX, IL1A, PTPRJ, BCR, ARNTL, IRS1, BCL2L10, CTNNA2, MAP4K4, ARRB1, TGFB1I1, LRRK2, WNT5A, CAV2, ADORA2A, PSMA8, ITGB1, SESN3, RASAL2, GPD1L, IRAK3, PEG10, UBASH3B, DUSP14, AXIN2, DHX58, BMP2, ASXL1, TGFBR2, CNKSR3, ITGA1, DUSP22, SMAD3, FOXP1, CYP7B1, P2RX7, PRICKLE1, RGS3, TGFBR3, PXDN, SORL1, UCHL1,…	897	1369	16650	1.51858	0.000478556
GOTERM_BP_FAT	GO:0010941~regulation of cell death	121	11.9683	7.25392e-06	TSPO, AIF1, FOXO1, ITPKB, SGMS1, FOXO3, ITSN1, IL10, CD44, TIAM1, SLC25A24, GATA3, MAP3K9, IFNG, WWOX, IL1A, MAP2K6, GRIN2A, ACTN1, DLL1, BCL2L10, MAP4K4, CD38, KRT18, MSX1, ARRB1, MNDA, LRRK2, BIN1, UNC13B, WNT5A, ADORA2A, BLK, ITGB1, EPHB1, VDR, CNR1, FAIM, AXIN2, HIP1, COL18A1, DNMT3A, TCF7, BMP2, VAV3, LGALS1, KLF11, ITGA1, TRIO, SMAD3, CARD6, FOXP1, CDKN1A, P2RX7, P2RX1, HEBP2, PLCG2, GRK5, …	897	1509	16650	1.48839	0.000484791
GOTERM_BP_FAT	GO:0032940~secretion by cell	85	8.40752	8.0041e-06	STEAP3, UTS2, HNF1B, SNCAIP, CADM1, PNKD, PIP5K1C, ILDR2, FES, SDC4, LGR4, IL10, APP, ANK1, GAB2, TIAM1, GATA3, TRIM6, IFNG, RALB, PAK1, CRY1, IL1A, PRKCA, BCR, MICAL3, RPH3AL, ACTN1, TC2N, ARNTL, PRKCE, NLRP2, IRS1, TRPM2, MAP4K4, CD38, F5, STXBP6, ARRB1, LAX1, VAMP5, EFNA5, RAB13, STEAP2, LRRK2, UNC13B, RAB11FIP1, WNT5A, TNFRSF21, PRKCZ, HLA-DRB1, ADORA2A, TFR2, BLK, LMF1, OXTR, POMC, LGALS3BP,…	897	966	16650	1.63329	0.000529869
GOTERM_BP_FAT	GO:0051049~regulation of transport	139	13.7488	8.02974e-06	ATP1B1, TSPO, UTS2, SNCAIP, CADM1, PNKD, UTRN, IL10, ATP2B4, GAB2, TIAM1, GATA3, AAK1, IFNG, RALB, ASPH, CRY1, INSR, IL1A, MAP2K6, BCR, STC2, DLL1, TC2N, ARNTL, IRS1, TBC1D22A, JUP, MAP4K4, CD38, MAPK1, SGSM2, ARRB1, AKAP7, EFNA5, LRRK2, BIN1, UNC13B, WNT5A, FXYD2, HLA-DRB1, ADORA2A, BLK, CACNB2, RABGAP1L, CACNB4, POMC, KCNMB1, HSPA1L, GPD1L, PFN2, UBASH3B, CNR1, ZAP70, AXIN2, HIP1, FN1, TESC, CN…	897	1796	16650	1.43658	0.000526599
GOTERM_BP_FAT	GO:0008285~negative regulation of cell proliferation	63	6.23145	8.57734e-06	TSPO, AIF1, SKAP2, SDC4, PTEN, IL10, SPRY2, SPINT2, GATA3, IFNG, DLG5, PAK1, NR2F2, FGF2, IL1A, PTPRJ, PTPRK, CLMN, PLXNB1, EFNB2, CDK6, DLL1, RB1, DDR1, MSX1, MNDA, MCC, TGFB1I1, PRNP, WNT5A, CAV2, TNFRSF21, FRK, LST1, HLA-DRB1, NDN, ADORA2A, TPM1, VDR, BCL11B, AXIN2, TES, COL18A1, COL4A3, BMP2, TESC, ADARB1, NACC2, JARID2, TGFBR2, KLF11, ITGA1, PTPN14, SMAD3, SMAD1, TP73, CDKN1A, ID2, RPS6KA2, …	897	651	16650	1.79631	0.000557295
GOTERM_BP_FAT	GO:0009792~embryo development ending in birth or egg hatching	58	5.73689	9.19279e-06	HNF1B, ELF3, GNA12, PRRX1, SDC4, IL10, LATS2, OSR2, SPINT2, GATA3, CASP8, GAB1, CHST11, NR2F2, ITPK1, FGF2, TBX15, PLXNB2, LEF1, MMP16, DLL1, VASH2, MAPK1, MAN2A1, DACT1, MSX1, ZMIZ1, EPB41L5, COL1A1, WNT5A, SHROOM3, B9D1, TPM1, ITGB1, ARNT, ECE1, LHX2, HEG1, AXIN2, MAFF, BMP2, TCF7, TGFBR2, SMAD3, IGF1, FZD3, CAPN2, FOXP1, FZD6, RGS20, HOXB2, PRICKLE1, MEOX1, IFT57, LRP6, PTCH1, MYH10, BMPR1A	897	583	16650	1.84664	0.000591793
GOTERM_BP_FAT	GO:0050767~regulation of neurogenesis	65	6.42928	9.80923e-06	TSPO, PLXNA1, CPEB3, ADCY6, SORL1, PRRX1, FOXO3, FES, PTEN, NRCAM, CTTN, APP, TIAM1, GATA3, IFNG, PTPRG, PLXNB1, PLXNB2, ZSWIM6, ZHX2, PRKCH, DLL1, ARNTL, MAP4K4, MAN2A1, EFNA5, CUX1, BIN1, LRRK2, DBN1, CAMK1D, WNT5A, TNFRSF21, PLXNC1, VIM, ASAP1, SCARF1, EPHB2, MACF1, CNR1, BCL11B, BCL11A, CASZ1, INPP5F, PPP3CA, NEDD4L, GFI1, TCF3, FN1, PLAG1, DIXDC1, BMP2, CPNE5, LGALS1, UST, MAP1B, FZD3, GDPD5…	897	682	16650	1.76909	0.000625726
GOTERM_BP_FAT	GO:0048646~anatomical structure formation involved in morphogenesis	97	9.59446	9.87841e-06	UTS2, HNF1B, PDE3B, TP63, FOXO1, RORA, SDC4, PTEN, LATS2, NRCAM, TSPAN12, KLHL6, SPINT2, HPSE, GATA3, FGF2, IL1A, PRKCA, PLXNB2, EFNB2, FLOT1, TANC1, ACTN1, LEF1, DLL1, ARHGAP24, VASH2, PRKCB, MAPK1, EYA2, MSX1, EPB41L5, HIPK2, IQCG, COL1A1, JAM3, KIF26B, ABLIM1, WNT5A, SHROOM3, B9D1, FHL2, ITGB5, ITGB2, ELK3, TPM1, ITGB1, EPHB1, STARD13, EPHB2, LRG1, LHX2, BCAS3, RUNX1, EHD1, AXIN2, LAMB1, NFATC…	897	1151	16650	1.56429	0.000624461
GOTERM_BP_FAT	GO:0034333~adherens junction assembly	15	1.48368	1.04555e-05	PTPRJ, PTPRK, SMAD3, PIP5K1C, ACTN1, SDC4, PTEN, JUP, CTTN, SORBS1, EPB41L5, DLG5, TRIP6, BCAS3, PHLDB2	897	67	16650	4.15564	0.00065503
GOTERM_BP_FAT	GO:0097485~neuron projection guidance	30	2.96736	1.05071e-05	WNT5A, PLXNC1, PLXNA1, EPHB1, EPHB2, NRCAM, APP, BCL11B, LHX2, GATA3, KLF7, PLXNB1, PLXNB2, EFNB2, DPYSL4, CELSR3, FZD3, DPYSL2, FOXP1, MAPK1, FYN, SPTBN2, SPTBN1, EFNA5, APBB2, CHL1, KIF26B, FEZ1, MYH10, NFIB	897	224	16650	2.48597	0.000652442
GOTERM_BP_FAT	GO:0051960~regulation of nervous system development	71	7.02275	1.06934e-05	TSPO, PLXNA1, CPEB3, ADCY6, SORL1, PRRX1, FOXO3, FES, PTEN, NRCAM, CTTN, APP, TIAM1, GATA3, IFNG, FGF2, PTPRG, PLXNB1, PLXNB2, ZSWIM6, ZHX2, PRKCH, DLL1, ARNTL, MAP4K4, MAN2A1, EFNA5, CUX1, LRRK2, BIN1, DBN1, CAMK1D, WNT5A, TNFRSF21, PARD3, PLXNC1, VIM, ASAP1, OXTR, SCARF1, EPHB1, EPHB2, MACF1, CNR1, BCL11B, BCL11A, CASZ1, INPP5F, AGRN, PPP3CA, NEDD4L, GFI1, TCF3, FN1, PLAG1, DIXDC1, BMP2, CPNE5,…	897	769	16650	1.71378	0.000658182
GOTERM_BP_FAT	GO:0022407~regulation of cell-cell adhesion	43	4.25321	1.13683e-05	WNT5A, PRKCZ, TNFRSF21, HLA-DRB1, ADORA2A, AIF1, ITPKB, SDC4, CCL28, IL10, PRR5, CD44, UBASH3B, SPINT2, GATA3, IFNG, ZAP70, AP3D1, PAK1, HLA-DOA, DPP4, PAG1, LAG3, PRKCA, SIT1, LGALS1, EFNB2, TGFBR2, FLOT1, DUSP22, IGF1, LEF1, MYADM, TIGIT, MYO10, TNFSF11, LAX1, FYN, LCK, EPB41L5, EFNA5, PRNP, KIF26B	897	386	16650	2.06777	0.000693626
GOTERM_BP_FAT	GO:0010604~positive regulation of macromolecule metabolic process	203	20.0791	1.26609e-05	UTS2, AIF1, ADCY6, RORA, SGMS1, APP, ATP2B4, CD44, MAP3K9, IFNG, GAB1, MAP2K6, WWOX, BCL2L10, MAPK1, CD38, MSX1, EFNA5, TGFB1I1, ENPP2, AFAP1L2, POMC, PLAGL1, PFN2, LHX2, AGRN, TCF3, HIP1, PLAG1, SASH1, KLF7, BMP2, KLF12, IKZF1, ASXL1, TGFBR2, DUSP22, SMAD3, SMAD1, FNIP2, TRPS1, BMP8B, HNF1B, ELF3, FOXA3, CPEB3, HIP1R, TBX21, TP63, ZEB2, PTEN, ZBTB38, TNFRSF11A, CCNY, NR2F2, FAM129A, FGF2, ACTA2,…	897	2856	16650	1.31935	0.000765806
GOTERM_BP_FAT	GO:0001568~blood vessel development	57	5.63798	1.29095e-05	UTS2, PRRX1, PDE3B, FOXO1, RORA, PTEN, NRCAM, TSPAN12, HPSE, IFNG, NR2F2, FGF2, IL1A, PRKCA, ACTA2, EFNB2, LEF1, DLL1, ARHGAP24, VASH2, PRKCB, MAPK1, ADAMTS6, ZMIZ1, HIPK2, COL1A1, JAM3, WNT5A, ITGB2, ELK3, ITGB1, EPHB1, GJC1, STARD13, EPHB2, ITGB8, LRG1, HEG1, BCAS3, RUNX1, FN1, COL18A1, SASH1, COL4A3, COL4A2, VAV3, FLT1, NOX5, TGFBR2, ANXA3, COL5A1, PRICKLE1, JAK1, TGFBR3, HDAC9, MYH10, BMPR1A	897	576	16650	1.83685	0.000774167
GOTERM_BP_FAT	GO:0043009~chordate embryonic development	57	5.63798	1.38369e-05	HNF1B, ELF3, GNA12, PRRX1, SDC4, IL10, LATS2, OSR2, SPINT2, GATA3, CASP8, GAB1, CHST11, NR2F2, ITPK1, TBX15, PLXNB2, LEF1, MMP16, DLL1, VASH2, MAPK1, MAN2A1, DACT1, MSX1, ZMIZ1, EPB41L5, COL1A1, WNT5A, SHROOM3, B9D1, TPM1, ITGB1, ARNT, ECE1, LHX2, HEG1, AXIN2, MAFF, BMP2, TCF7, TGFBR2, SMAD3, IGF1, FZD3, CAPN2, FOXP1, FZD6, RGS20, HOXB2, PRICKLE1, MEOX1, IFT57, LRP6, PTCH1, MYH10, BMPR1A	897	577	16650	1.83367	0.00082273
GOTERM_BP_FAT	GO:0007044~cell-substrate junction assembly	17	1.6815	1.40007e-05	PTPRJ, PTPRK, SMAD3, ACTN1, SDC4, PTEN, CTTN, LAMA3, MACF1, SORBS1, EPB41L5, EFNA5, TRIP6, BCAS3, DST, PHLDB2, FN1	897	87	16650	3.62703	0.000825472
GOTERM_BP_FAT	GO:0007163~establishment or maintenance of cell polarity	25	2.4728	1.40476e-05	WNT5A, PRKCZ, PARD3, UST, MAP1B, WWC1, CYTH3, AMOTL1, EPHB1, MARK1, LIN7A, ARHGEF11, SPRY2, ANK1, SPINT2, GATA3, LHX2, FAT1, FRMD4A, FRMD4B, DLG5, BCAS3, DST, JAM3, KIF26B	897	170	16650	2.72969	0.000821334
GOTERM_BP_FAT	GO:0009611~response to wounding	62	6.13254	1.52282e-05	TSPO, GNA15, AIF1, GNA12, SDC4, PTEN, HPSE, GATA3, PAK1, ITPK1, FGF2, IL1A, PRKCA, NMNAT3, GRIN2A, PRKCH, ACTN1, TC2N, PRKCE, PRKCB, MAPK1, DDR1, F5, ARRB1, LCK, COL1A1, JAM3, DST, CHL1, WNT5A, DCBLD2, ADORA2A, NINJ2, ELK3, TPM1, SCARF1, MACF1, UBASH3B, DGKD, ZAP70, INPP5F, SH2B2, EHD1, EHD3, FN1, MAFF, DGKQ, VAV3, LGALS1, TGFBR2, SMAD3, IGF1, FZD7, COL5A1, ITPR2, FZD6, P2RX7, P2RX1, FYN, PLCG2, …	897	649	16650	1.77325	0.000882978
GOTERM_BP_FAT	GO:0007009~plasma membrane organization	34	3.36301	1.5783e-05	SNX9, PACS2, PRKCZ, CAV2, ATP1B1, TSPAN5, CACNB2, ITGB1, PTEN, KIF13A, TNFRSF1A, ANK1, SORBS1, MACF1, IFNG, ANO3, EHD3, TESC, BAIAP2L1, FLOT1, MYADM, LDLRAP1, COL5A1, JUP, P2RX7, KRT18, RAB34, LRP6, VAMP5, SPTBN1, PTCH1, RAB13, MYH10, FAM126A	897	277	16650	2.27835	0.000907635
GOTERM_BP_FAT	GO:0043067~regulation of programmed cell death	113	11.1771	1.72368e-05	TSPO, AIF1, FOXO1, ITPKB, SGMS1, FOXO3, ITSN1, IL10, CD44, TIAM1, GATA3, MAP3K9, IFNG, WWOX, IL1A, MAP2K6, GRIN2A, ACTN1, DLL1, BCL2L10, MAP4K4, CD38, MSX1, KRT18, ARRB1, MNDA, LRRK2, BIN1, UNC13B, WNT5A, ADORA2A, BLK, ITGB1, VDR, CNR1, FAIM, HIP1, COL18A1, TCF7, BMP2, VAV3, LGALS1, KLF11, ITGA1, TRIO, SMAD3, CARD6, FOXP1, CDKN1A, P2RX7, P2RX1, PLCG2, GRK5, BMP8B, STEAP3, HNF1B, HIP1R, TP63, PRDX…	897	1413	16650	1.48442	0.000983143
GOTERM_BP_FAT	GO:0007264~small GTPase mediated signal transduction	53	5.24233	1.77019e-05	AIF1, GNA12, RASGEF1A, ITPKB, ITSN1, SPRY2, ARL11, TIAM1, MFHAS1, ARL15, RALB, RAPGEF5, AGAP1, FGF2, ARHGEF3, PLD1, BCR, FLOT1, RB1, ARHGEF12, FARP1, ARHGEF11, RND3, DOK2, ARRB1, LPAR6, RAB13, LRRK2, ARL4C, ARL4A, RALGPS2, RTKN, CYTH3, ITGB1, RASAL2, CAMK2D, SH2B2, RASA3, FGD6, IQSEC1, RHOBTB3, CNKSR1, VAV3, DENND1A, IGF1, TRIO, DOCK5, NCKAP1, CDKN1A, EPS8, RAB34, RAB38, BCAR3	897	527	16650	1.86675	0.00100152
GOTERM_BP_FAT	GO:0034332~adherens junction organization	20	1.97824	1.89822e-05	PTPRJ, PTPRK, CADM1, SMAD3, ACTN1, PIP5K1C, CTNND1, SDC4, PTEN, JUP, CTTN, SORBS1, MACF1, EPB41L5, EFNA5, DLG5, TRIP6, BCAS3, PHLDB2, CDH11	897	119	16650	3.11964	0.00106533
GOTERM_BP_FAT	GO:0048858~cell projection morphogenesis	72	7.12166	1.89883e-05	PLXNA1, UCHL1, PTEN, NRCAM, CTTN, APP, TIAM1, GATA3, BTBD3, PAK1, SGK1, PLXNB1, PLXNB2, EFNB2, FLOT1, ZSWIM6, FARP1, CTNNA2, MAPK1, DDR1, MNX1, IQCG, EFNA5, LRRK2, CUX1, CHL1, KIF26B, ABLIM1, WNT5A, PRKCZ, PARD3, PLXNC1, NDN, ENPP2, ADORA2A, B9D1, ASAP1, ITGB1, EPHB1, EPHB2, MACF1, LHX2, BCL11B, BCL11A, NEFH, PPP3CA, NEDD4L, EHD1, EHD3, LRFN3, FN1, KLF7, CPNE5, MAP1B, NTNG1, ITGA1, CELSR3, DPYSL4…	897	797	16650	1.67686	0.00105722
GOTERM_BP_FAT	GO:0040007~growth	81	8.01187	2.10633e-05	HNF1B, PLXNA1, WWC1, SGMS1, FOXO3, PTEN, DDR2, IL10, LATS2, NRCAM, SPRY2, APP, CTTN, TIAM1, GATA3, CHST11, IFNG, KDM5B, FGF2, INSR, PTPRJ, SGK1, STC2, PLXNB1, ARID5B, LEF1, DLL1, RB1, ARHGEF11, CD38, DDR1, MSX1, ZMIZ1, EPB41L5, EFNA5, KIF26B, WNT5A, DCBLD2, FXYD2, PRKCZ, PLXNC1, NDN, NINJ2, ITGB1, MACF1, SORBS2, DGKD, LHX2, BCL11A, CAMK2D, HEG1, AGRN, NEDD4L, CRIM1, FN1, PLAG1, BMP2, EVC, CPNE5, …	897	932	16650	1.61321	0.00116346
GOTERM_BP_FAT	GO:1903506~regulation of nucleic acid-templated transcription	247	24.4313	2.12164e-05	FHIT, HKR1, RORA, APP, ATP2B4, MAP3K9, TRAK1, IFNG, CRY1, MAP2K6, WWOX, ZNF43, PTPRK, L3MBTL4, LRRC1, ZHX2, ZNF502, TOX2, JUP, ZNF788, CD38, MAPK1, MSX1, LILRB4, VGLL4, TGFB1I1, AFAP1L2, POMC, PLAGL1, ZNF229, ZNF223, LHX2, CASZ1, ZNF71, AGRN, TCF3, HIP1, PLAG1, DNMT3A, KLF7, BMP2, TCF7, ZNF625, KLF12, IKZF1, ASXL1, KLF11, PTPN14, DUSP22, SMAD3, SMAD1, GAS7, ZNF629, FNIP2, ZNF215, ZFHX4, TRPS1, TG…	897	3625	16650	1.26477	0.00116276
GOTERM_BP_FAT	GO:0043065~positive regulation of apoptotic process	56	5.53907	2.12664e-05	TSPO, HIP1R, FOXO1, TP63, FOXO3, ITSN1, PTEN, IL10, LATS2, TIAM1, MAP3K9, CASP8, IFNG, WWOX, MAP2K6, KCNMA1, ARHGEF3, GRIN2A, ARHGEF12, NLRP2, DAPK1, BCL2L10, ARHGEF11, TNFRSF10A, MSX1, ARRB1, LGALS14, LCK, MNDA, BIN1, UNC13B, CAMK1D, WNT5A, ADORA2A, ITGB1, VDR, CNR1, CAMK2D, PHLDA3, HIP1, COL18A1, COL4A3, BMP2, NACC2, VAV3, KLF11, ITGA1, SMAD3, TRIO, TP73, P2RX7, P2RX1, RPS6KA2, IFT57, BIK, APBB2	897	572	16650	1.81725	0.00115647
GOTERM_BP_FAT	GO:0009893~positive regulation of metabolic process	213	21.0682	2.31008e-05	UTS2, AIF1, ADCY6, RORA, SGMS1, ITSN1, APP, ATP2B4, CD44, MAP3K9, IFNG, GAB1, MAP2K6, WWOX, BCL2L10, MAPK1, CD38, MSX1, EFNA5, TGFB1I1, ENPP2, AFAP1L2, POMC, PLAGL1, PFN2, LHX2, AGRN, TCF3, HIP1, PLAG1, SASH1, KLF7, BMP2, KLF12, IKZF1, ASXL1, TGFBR2, DUSP22, SMAD3, SMAD1, FNIP2, TRPS1, BMP8B, HNF1B, ELF3, FOXA3, CPEB3, HIP1R, TBX21, TP63, ZEB2, PTEN, ZBTB38, TNFRSF11A, CCNY, NR2F2, FAM129A, FGF2,…	897	3052	16650	1.29544	0.0012465
GOTERM_BP_FAT	GO:0045664~regulation of neuron differentiation	55	5.44016	2.33253e-05	PLXNA1, CPEB3, ADCY6, PRRX1, FOXO3, FES, PTEN, NRCAM, CTTN, APP, TIAM1, GATA3, IFNG, PLXNB1, PTPRG, PLXNB2, ZHX2, DLL1, MAP4K4, EFNA5, CUX1, BIN1, LRRK2, DBN1, CAMK1D, WNT5A, PLXNC1, VIM, ASAP1, SCARF1, EPHB2, MACF1, CNR1, BCL11B, BCL11A, CASZ1, INPP5F, NEDD4L, GFI1, PPP3CA, TCF3, FN1, DIXDC1, BMP2, CPNE5, LGALS1, UST, MAP1B, GDPD5, DPYSL2, TP73, ID2, FYN, ULK2, FEZ1	897	560	16650	1.82304	0.00124901
GOTERM_BP_FAT	GO:0007265~Ras protein signal transduction	37	3.65974	2.33666e-05	RALGPS2, AIF1, GNA12, RASGEF1A, RTKN, ITPKB, CYTH3, ITSN1, ITGB1, RASAL2, SPRY2, TIAM1, CAMK2D, RALB, RASA3, FGD6, FGF2, IQSEC1, CNKSR1, ARHGEF3, PLD1, BCR, VAV3, FLOT1, DENND1A, TRIO, IGF1, RB1, ARHGEF12, FARP1, ARHGEF11, NCKAP1, DOK2, CDKN1A, EPS8, LPAR6, ARRB1	897	320	16650	2.14622	0.00124174
GOTERM_BP_FAT	GO:0045785~positive regulation of cell adhesion	42	4.1543	2.41029e-05	WNT5A, PRKCZ, HLA-DRB1, AIF1, UTRN, ITPKB, CYTH3, SDC4, TPM1, CCL28, IL10, PRR5, CD44, GATA3, IFNG, ZAP70, AP3D1, PAK1, DPP4, FN1, PRKCA, PTPRJ, VAV3, LGALS1, EFNB2, TGFBR2, FLOT1, IGF1, LEF1, SMAD3, CDK6, NID1, PRKCE, DOCK5, MYADM, EMILIN1, MYO10, TNFSF11, FYN, LCK, EPB41L5, KIF26B	897	385	16650	2.02493	0.00127122
GOTERM_BP_FAT	GO:0006793~phosphorus metabolic process	215	21.2661	2.49676e-05	LDHC, FHIT, ATP1B1, AIF1, ADCY6, RORA, SGMS1, ITSN1, TPK1, APP, ATP2B4, CD44, MAP3K9, IFNG, GAB1, CRY1, MAP2K6, PTPRJ, PTPRK, PLD1, BCR, PTPRG, PLD6, GRIN2A, PTPRS, MARK1, FARP1, MAPK1, EFNA5, ENPP2, AFAP1L2, TK2, EPHB1, EPHB2, GPD1L, SERINC5, PFN2, UBASH3B, DUSP14, ZAP70, SASH1, BMP2, PTPN18, CNKSR3, TGFBR2, PTPN14, DUSP23, CELSR3, TRIO, DUSP22, SMAD3, SMAD1, FNIP2, PLA2G4A, RGS3, CDC42BPA, TGFB…	897	3089	16650	1.29194	0.00130698
GOTERM_BP_FAT	GO:0050673~epithelial cell proliferation	39	3.85757	2.56528e-05	WNT5A, CAV2, HNF1B, TP63, PTEN, LGR4, ARNT, VDR, OSR2, LRG1, BCL11B, GATA3, IFNG, NR2F2, LAMB1, KDM5B, FGF2, PRKCA, PTPRK, BMP2, NOX5, EFNB2, IGF1, CDK6, RB1, VASH2, FZD7, FOXP1, FOXP2, MAPK1, CYP7B1, TNFSF11, ID2, IFT57, TGFBR3, PTCH1, MCC, BMPR1A, NFIB	897	347	16650	2.0862	0.00133288
GOTERM_BP_FAT	GO:0007411~axon guidance	29	2.86845	2.62353e-05	WNT5A, PLXNC1, PLXNA1, EPHB1, EPHB2, NRCAM, APP, BCL11B, LHX2, GATA3, KLF7, PLXNB1, PLXNB2, EFNB2, CELSR3, FZD3, DPYSL2, FOXP1, MAPK1, FYN, SPTBN2, SPTBN1, EFNA5, APBB2, CHL1, KIF26B, FEZ1, MYH10, NFIB	897	223	16650	2.41388	0.00135311
GOTERM_BP_FAT	GO:0006355~regulation of transcription, DNA-templated	245	24.2334	2.69147e-05	FHIT, HKR1, RORA, APP, ATP2B4, MAP3K9, TRAK1, IFNG, CRY1, MAP2K6, WWOX, ZNF43, PTPRK, L3MBTL4, LRRC1, ZHX2, ZNF502, TOX2, JUP, ZNF788, MAPK1, CD38, MSX1, LILRB4, VGLL4, TGFB1I1, AFAP1L2, POMC, PLAGL1, ZNF229, ZNF223, LHX2, CASZ1, ZNF71, AGRN, TCF3, HIP1, PLAG1, DNMT3A, KLF7, BMP2, TCF7, ZNF625, KLF12, IKZF1, ASXL1, KLF11, PTPN14, DUSP22, SMAD3, SMAD1, GAS7, ZNF629, FNIP2, ZNF215, ZFHX4, TRPS1, TG…	897	3603	16650	1.26219	0.001378
GOTERM_BP_FAT	GO:0070486~leukocyte aggregation	47	4.64886	2.78769e-05	PRKCZ, TNFRSF21, CADM1, HLA-DRB1, AIF1, ADORA2A, TBX21, ITPKB, RORA, SDC4, IL10, PRR5, NLRC3, CD44, BCL11B, GATA3, CASP8, IFNG, ZAP70, AP3D1, PPP3CA, PAK1, HLA-DOA, DPP4, PAG1, LAG3, CD7, TCF7, LGALS1, EFNB2, TGFBR2, DUSP22, IGF1, LEF1, SMAD3, CDK6, FOXP1, FZD7, TIGIT, P2RX7, TNFSF11, CCR6, PRLR, LAX1, FYN, LCK, PRNP	897	454	16650	1.9216	0.0014169
GOTERM_BP_FAT	GO:0043087~regulation of GTPase activity	64	6.33037	2.80697e-05	RASGEF1A, IQGAP2, ITSN1, SPRY2, ARHGAP20, TIAM1, RAPGEF5, AGAP1, DENND5B, NRG2, FGF2, ARHGEF3, DEPDC7, BCR, PLXNB1, PLXNB2, GRIN2A, ARHGAP24, ARHGEF12, IRS1, TBC1D22A, FARP1, ARHGEF11, SGSM2, ARRB1, EFNA5, LRRK2, RIN3, WNT5A, SNX9, CAV2, RALGPS2, FGFR4, TBC1D8, ASAP1, RABGAP1L, RTKN, CYTH3, DENND2D, FAM13A, ITGB1, STARD13, RASAL2, CAMK2D, TBC1D4, AGRN, BCAS3, RASA3, AXIN2, FGD6, IQSEC1, VAV3, DEN…	897	691	16650	1.71919	0.00141643
GOTERM_BP_FAT	GO:0061448~connective tissue development	30	2.96736	2.84735e-05	WNT5A, SOX5, PRRX1, OSR2, CD44, ITGB8, HOXC4, IFNG, CHST11, ADAMTS12, AXIN2, RUNX1, FGF2, BMP2, EVC, ACTA2, ARID5B, TGFBR2, SMAD3, SMAD1, COL5A1, CSGALNACT1, MSX1, ID2, TRPS1, LRP6, COL1A1, BMP8B, BMPR1A, NFIB	897	236	16650	2.35956	0.00142654
GOTERM_BP_FAT	GO:0060429~epithelium development	89	8.80317	2.86977e-05	HNF1B, PLXNA1, ELF3, TP63, SDC4, KLHL3, LGR4, IL10, ZNRF3, LATS2, SPRY2, GSTM3, SPINT2, HPSE, TIAM1, GATA3, IFNG, PAK1, DLG5, NR2F2, ITPK1, KDM5B, FGF2, VANGL1, ACTA2, PLXNB2, EFNB2, LEF1, PRKCH, DLL1, CDK6, ARNTL, PALLD, FLNB, MYADM, MAPK1, DDR1, DACT1, MSX1, EPB41L5, CA2, RAB13, KIF26B, WNT5A, SHROOM3, CNN3, B9D1, VIM, LCE1B, DAAM1, PSMA8, STARD13, TNFRSF1A, VDR, CBR1, LHX2, BCL11B, TNFRSF19, H…	897	1060	16650	1.5585	0.00142757
GOTERM_BP_FAT	GO:0042981~regulation of apoptotic process	111	10.9792	2.93911e-05	TSPO, AIF1, FOXO1, ITPKB, SGMS1, FOXO3, ITSN1, IL10, CD44, TIAM1, GATA3, MAP3K9, IFNG, WWOX, IL1A, MAP2K6, GRIN2A, ACTN1, DLL1, BCL2L10, MAP4K4, CD38, MSX1, KRT18, ARRB1, MNDA, LRRK2, BIN1, UNC13B, WNT5A, ADORA2A, BLK, ITGB1, VDR, CNR1, FAIM, HIP1, COL18A1, TCF7, BMP2, VAV3, LGALS1, KLF11, ITGA1, TRIO, SMAD3, CARD6, FOXP1, CDKN1A, P2RX7, P2RX1, GRK5, BMP8B, STEAP3, HNF1B, HIP1R, TP63, PRDX2, PTEN…	897	1400	16650	1.47169	0.00145176
GOTERM_BP_FAT	GO:0051130~positive regulation of cellular component organization	97	9.59446	2.95583e-05	HNF1B, CPEB3, HIP1R, TP63, VPS37B, IQGAP2, FES, SDC4, DDR2, DSTN, CTTN, ANK1, TIAM1, GATA3, CASP8, IFNG, RALB, PAK1, FGF2, INSR, IL1A, PTPRJ, BCR, PLD6, PLXNB1, PLXNB2, FLOT1, LEF1, DLL1, SPIRE1, PKIB, RB1, PRKCE, LDLRAP1, MYADM, STOM, MAPK1, MSX1, ARRB1, EPB41L5, EFNA5, TGFB1I1, COL1A1, CUX1, UNC13B, CAMK1D, WNT5A, SNX9, ENPP2, TFR2, OXTR, TDRD12, TPM1, ITGB1, SCARF1, EPHB1, EPHB2, HSPA1L, PFN2,…	897	1183	16650	1.52198	0.00144981
GOTERM_BP_FAT	GO:0003013~circulatory system process	51	5.04451	3.03438e-05	SLC8A3, ATP1B1, UTS2, ADCY6, SLC2A5, ATP2B4, IFNG, ASPH, NR2F2, MAP2K6, PTPRJ, SGK1, BCR, ACTA2, DLL1, JUP, CD38, F5, GUCY1B3, FXYD2, TBC1D8, ADORA2A, OXTR, CACNB2, CACNB4, POMC, TPM1, KCNMB1, GJC1, KCNMB2, GPD1L, ECE1, CNR1, CAMK2D, HEG1, NEDD4L, EHD3, COL4A3, TBXAS1, EPB41, ITGA1, EPHX2, KCNK1, DOCK5, ITPR2, HOXB2, P2RX1, ID2, DSG2, RPS6KA2, CACNA1D	897	510	16650	1.85619	0.00147798
GOTERM_BP_FAT	GO:0090130~tissue migration	30	2.96736	3.08181e-05	WNT5A, ENPP2, ITGB2, ZEB2, AMOTL1, ITGB1, PTEN, STARD13, PFN2, GATA3, IFNG, NR2F2, BCAS3, FGF2, DPP4, PRKCA, SASH1, ACTA2, PTPRG, TGFBR2, EFNB2, PRKCE, DOCK5, FOXP1, ANXA3, CCR6, EPB41L5, MCC, RAB13, HDAC9	897	237	16650	2.3496	0.00149072
GOTERM_BP_FAT	GO:0051241~negative regulation of multicellular organismal process	86	8.50643	3.12495e-05	TSPO, UTS2, HNF1B, ADCY6, SORL1, WWC1, PDE3B, TP63, ITPKB, FOXO3, PTEN, LGR4, IL10, CD96, APP, NLRC3, ATP2B4, GATA3, IFNG, NR2F2, CRY1, FGF2, LAG3, BCR, STC2, PTPRG, ZHX2, LEF1, CDK6, DLL1, IL6R, MAP4K4, CD38, ARRB1, LILRB4, MCC, PRNP, RNF135, RAB11FIP1, WNT5A, TNFRSF21, HLA-DRB1, VIM, ASAP1, OXTR, POMC, TRIB2, STARD13, EPHB2, IRAK3, PFN2, MEIS2, UBASH3B, BCL11A, INPP5F, PPP3CA, ADAMTS12, GFI1, R…	897	1017	16650	1.56964	0.00150123
GOTERM_BP_FAT	GO:0006796~phosphate-containing compound metabolic process	214	21.1672	3.13814e-05	LDHC, FHIT, ATP1B1, AIF1, ADCY6, RORA, SGMS1, ITSN1, TPK1, APP, ATP2B4, CD44, MAP3K9, IFNG, GAB1, CRY1, MAP2K6, PTPRJ, PTPRK, BCR, PTPRG, PLD6, GRIN2A, PTPRS, MARK1, FARP1, MAPK1, EFNA5, ENPP2, AFAP1L2, TK2, EPHB1, EPHB2, GPD1L, SERINC5, PFN2, UBASH3B, DUSP14, ZAP70, SASH1, BMP2, PTPN18, CNKSR3, TGFBR2, PTPN14, DUSP23, CELSR3, TRIO, DUSP22, SMAD3, SMAD1, FNIP2, PLA2G4A, RGS3, CDC42BPA, TGFBR3, GR…	897	3083	16650	1.28843	0.00149731
GOTERM_BP_FAT	GO:2001141~regulation of RNA biosynthetic process	247	24.4313	3.13994e-05	FHIT, HKR1, RORA, APP, ATP2B4, MAP3K9, TRAK1, IFNG, CRY1, MAP2K6, WWOX, ZNF43, PTPRK, L3MBTL4, LRRC1, ZHX2, ZNF502, TOX2, JUP, ZNF788, CD38, MAPK1, MSX1, LILRB4, VGLL4, TGFB1I1, AFAP1L2, POMC, PLAGL1, ZNF229, ZNF223, LHX2, CASZ1, ZNF71, AGRN, TCF3, HIP1, PLAG1, DNMT3A, KLF7, BMP2, TCF7, ZNF625, KLF12, IKZF1, ASXL1, KLF11, PTPN14, DUSP22, SMAD3, SMAD1, GAS7, ZNF629, FNIP2, ZNF215, ZFHX4, TRPS1, TG…	897	3644	16650	1.25817	0.00148805
GOTERM_BP_FAT	GO:0002684~positive regulation of immune system process	82	8.11078	3.40222e-05	CADM1, AIF1, TBX21, ITPKB, FOXO3, FES, SKAP2, PTEN, LGR4, IL10, KLHL6, GAB2, GATA3, TRIM6, CASP8, IFNG, PIK3AP1, PAK1, DPP4, LAG3, MAP2K6, PAG1, IL1A, PTPRJ, PRKCA, EFNB2, FLOT1, LEF1, PRKCH, RB1, IL6R, DAPK2, PRKCE, PRKCB, CD38, MAPK1, CCR6, LAX1, LCK, MNDA, CA2, PRNP, CAMK1D, WNT5A, TNFRSF21, PRKCZ, HLA-DRB1, BLK, C1R, ITGB2, PSMA8, ITGAM, ARNT, IRAK3, PRR5, CNR1, ZAP70, AP3D1, SH2B2, RUNX1, NF…	897	960	16650	1.58549	0.00160144
GOTERM_BP_FAT	GO:0042110~T cell activation	46	4.54995	3.76469e-05	PRKCZ, TNFRSF21, CADM1, HLA-DRB1, AIF1, ADORA2A, TBX21, ITPKB, RORA, SDC4, IL10, PRR5, NLRC3, BCL11B, GATA3, CASP8, IFNG, ZAP70, AP3D1, PPP3CA, PAK1, HLA-DOA, DPP4, PAG1, LAG3, CD7, TCF7, LGALS1, EFNB2, TGFBR2, DUSP22, IGF1, LEF1, SMAD3, CDK6, FOXP1, FZD7, TIGIT, P2RX7, TNFSF11, CCR6, PRLR, LAX1, FYN, LCK, PRNP	897	446	16650	1.91445	0.0017601
GOTERM_BP_FAT	GO:0070489~T cell aggregation	46	4.54995	3.76469e-05	PRKCZ, TNFRSF21, CADM1, HLA-DRB1, AIF1, ADORA2A, TBX21, ITPKB, RORA, SDC4, IL10, PRR5, NLRC3, BCL11B, GATA3, CASP8, IFNG, ZAP70, AP3D1, PPP3CA, PAK1, HLA-DOA, DPP4, PAG1, LAG3, CD7, TCF7, LGALS1, EFNB2, TGFBR2, DUSP22, IGF1, LEF1, SMAD3, CDK6, FOXP1, FZD7, TIGIT, P2RX7, TNFSF11, CCR6, PRLR, LAX1, FYN, LCK, PRNP	897	446	16650	1.91445	0.0017601
GOTERM_BP_FAT	GO:0010631~epithelial cell migration	29	2.86845	3.93197e-05	WNT5A, ENPP2, ITGB2, ZEB2, AMOTL1, ITGB1, PTEN, STARD13, PFN2, GATA3, IFNG, NR2F2, BCAS3, FGF2, DPP4, PRKCA, SASH1, PTPRG, TGFBR2, EFNB2, PRKCE, DOCK5, FOXP1, ANXA3, CCR6, EPB41L5, MCC, RAB13, HDAC9	897	228	16650	2.36094	0.00182608
GOTERM_BP_FAT	GO:0071593~lymphocyte aggregation	46	4.54995	3.97577e-05	PRKCZ, TNFRSF21, CADM1, HLA-DRB1, AIF1, ADORA2A, TBX21, ITPKB, RORA, SDC4, IL10, PRR5, NLRC3, BCL11B, GATA3, CASP8, IFNG, ZAP70, AP3D1, PPP3CA, PAK1, HLA-DOA, DPP4, PAG1, LAG3, CD7, TCF7, LGALS1, EFNB2, TGFBR2, DUSP22, IGF1, LEF1, SMAD3, CDK6, FOXP1, FZD7, TIGIT, P2RX7, TNFSF11, CCR6, PRLR, LAX1, FYN, LCK, PRNP	897	447	16650	1.91017	0.00183427
GOTERM_BP_FAT	GO:0032990~cell part morphogenesis	72	7.12166	4.23017e-05	PLXNA1, UCHL1, PTEN, NRCAM, CTTN, APP, TIAM1, GATA3, BTBD3, PAK1, SGK1, PLXNB1, PLXNB2, EFNB2, FLOT1, ZSWIM6, FARP1, CTNNA2, MAPK1, DDR1, MNX1, IQCG, EFNA5, LRRK2, CUX1, CHL1, KIF26B, ABLIM1, WNT5A, PRKCZ, PARD3, PLXNC1, NDN, ENPP2, ADORA2A, B9D1, ASAP1, ITGB1, EPHB1, EPHB2, MACF1, LHX2, BCL11B, BCL11A, NEFH, PPP3CA, NEDD4L, EHD1, EHD3, LRFN3, FN1, KLF7, CPNE5, MAP1B, NTNG1, ITGA1, CELSR3, DPYSL4…	897	817	16650	1.63581	0.00193878
GOTERM_BP_FAT	GO:0030335~positive regulation of cell migration	42	4.1543	4.3163e-05	WNT5A, UTS2, AIF1, ENPP2, AMOTL1, DDR2, IGF1R, TIAM1, GATA3, IFNG, CAMK2D, PAK1, BCAS3, LAMB1, FAM83H, INSR, FGF2, IL1A, FN1, PRKCA, COL18A1, SASH1, BMP2, FLT1, TGFBR2, LEF1, IGF1, SMAD3, IL6R, PRKCE, DOCK5, DAPK2, MYADM, ANXA3, FOXP1, MAPK1, CCR6, EPB41L5, COL1A1, HDAC9, TRIP6, CAMK1D	897	395	16650	1.97367	0.00196539
GOTERM_BP_FAT	GO:0071417~cellular response to organonitrogen compound	48	4.74777	4.62644e-05	SLC8A3, CAV2, PRKCZ, AQP9, AIF1, CPEB3, ADCY6, PDE3B, FOXO1, CPEB1, GNG12, FOXO3, RRAGD, PXN, SESN3, IGF1R, APP, ATP2B4, SORBS1, GAB1, TBC1D4, SH2B2, PAK1, INSR, DNMT3A, PTPRE, BAIAP2L1, FBN1, KLF11, CAPN2, IRS1, LPIN1, TRPM2, PRKCB, ITPR2, JUP, MAPK1, MSX1, PRLR, FYN, AKAP7, GNB4, COL1A1, RAB13, CA2, HDAC9, LRRK2, KLF3	897	477	16650	1.86786	0.00209288
GOTERM_BP_FAT	GO:0051216~cartilage development	25	2.4728	4.80675e-05	WNT5A, SOX5, PRRX1, OSR2, CD44, ITGB8, HOXC4, CHST11, ADAMTS12, RUNX1, AXIN2, FGF2, BMP2, EVC, TGFBR2, SMAD3, SMAD1, CSGALNACT1, MSX1, TRPS1, LRP6, COL1A1, BMP8B, NFIB, BMPR1A	897	183	16650	2.53577	0.00216045
GOTERM_BP_FAT	GO:0090132~epithelium migration	29	2.86845	4.9758e-05	WNT5A, ENPP2, ITGB2, ZEB2, AMOTL1, ITGB1, PTEN, STARD13, PFN2, GATA3, IFNG, NR2F2, BCAS3, FGF2, DPP4, PRKCA, SASH1, PTPRG, TGFBR2, EFNB2, PRKCE, DOCK5, FOXP1, ANXA3, CCR6, EPB41L5, MCC, RAB13, HDAC9	897	231	16650	2.33028	0.00222211
GOTERM_BP_FAT	GO:0007162~negative regulation of cell adhesion	28	2.76954	5.01482e-05	TNFRSF21, HLA-DRB1, ADORA2A, PDE3B, SDC4, CCL28, PTEN, IL10, SPINT2, UBASH3B, BCAS3, LAG3, PAG1, BMP2, PLXNB1, PLXNB2, LGALS1, DUSP22, LEF1, MYADM, FZD7, TIGIT, LAX1, EPB41L5, EFNA5, COL1A1, PRNP, PHLDB2	897	219	16650	2.37321	0.00222536
GOTERM_BP_FAT	GO:0008015~blood circulation	50	4.9456	5.03087e-05	SLC8A3, UTS2, ATP1B1, ADCY6, SLC2A5, ATP2B4, IFNG, ASPH, NR2F2, MAP2K6, PTPRJ, SGK1, BCR, ACTA2, DLL1, JUP, CD38, F5, GUCY1B3, FXYD2, TBC1D8, ADORA2A, OXTR, CACNB2, CACNB4, POMC, TPM1, KCNMB1, KCNMB2, GJC1, GPD1L, ECE1, CNR1, CAMK2D, NEDD4L, EHD3, COL4A3, TBXAS1, EPB41, EPHX2, ITGA1, KCNK1, DOCK5, ITPR2, HOXB2, DSG2, P2RX1, ID2, RPS6KA2, CACNA1D	897	506	16650	1.83418	0.00221845
GOTERM_BP_FAT	GO:0070848~response to growth factor	59	5.83581	5.31317e-05	DSTYK, FOXO3, IL10, SPRY2, APP, CD44, SPINT2, GATA3, CHST11, SPRED2, PDE8A, KDM5B, INSR, FGF2, WWOX, PTPRK, TMEM204, LEF1, DLL1, PRKCB, MAPK1, MSX1, EPB41L5, HIPK2, TGFB1I1, COL1A1, PMEPA1, GALNT3, WNT5A, CAV2, PRKCZ, PARD3, FGFR4, NDN, SOX5, ITGB5, ITGB1, PXN, ARNT, PEG10, MEIS2, LRG1, ADAMTS12, PCSK6, EHD1, BMP2, COL4A2, FLT1, FBN1, TGFBR2, SMAD3, DUSP22, SMAD1, ANXA3, FYN, TGFBR3, BMP8B, FEZ1,…	897	634	16650	1.72737	0.00232817
GOTERM_BP_FAT	GO:0043547~positive regulation of GTPase activity	59	5.83581	5.31317e-05	RASGEF1A, ITSN1, ARHGAP20, TIAM1, RAPGEF5, AGAP1, DENND5B, NRG2, FGF2, ARHGEF3, DEPDC7, BCR, PLXNB1, GRIN2A, ARHGEF12, ARHGAP24, IRS1, TBC1D22A, FARP1, ARHGEF11, SGSM2, ARRB1, LRRK2, RIN3, WNT5A, SNX9, CAV2, RALGPS2, FGFR4, TBC1D8, ASAP1, RABGAP1L, CYTH3, DENND2D, FAM13A, ITGB1, STARD13, RASAL2, CAMK2D, TBC1D4, AGRN, RASA3, AXIN2, BCAS3, FGD6, IQSEC1, VAV3, DENND1A, TRIO, DOCK5, DENND1B, RGS20, R…	897	634	16650	1.72737	0.00232817
GOTERM_BP_FAT	GO:0048729~tissue morphogenesis	58	5.73689	5.87752e-05	HNF1B, PLXNA1, TP63, SDC4, KLHL3, LGR4, IL10, ZNRF3, SPRY2, TIAM1, SPINT2, GATA3, DLG5, PAK1, KDM5B, FGF2, VANGL1, ACTA2, PLXNB2, EFNB2, LEF1, DLL1, DDR1, DACT1, MSX1, EYA2, EPB41L5, CA2, KIF26B, WNT5A, GCNT3, SHROOM3, DAAM1, TPM1, PSMA8, ITGB1, STARD13, VDR, LHX2, HEG1, BMP2, TGFBR2, SMAD3, CELSR3, FZD3, SMAD1, FZD7, COL5A1, FZD6, CYP7B1, HOXB2, PRICKLE1, IFT57, LRP6, TGFBR3, PTCH1, PHLDB2, BMPR…	897	622	16650	1.73085	0.00255918
GOTERM_BP_FAT	GO:0035239~tube morphogenesis	38	3.75865	6.12447e-05	WNT5A, HNF1B, SHROOM3, TP63, SDC4, KLHL3, LGR4, STARD13, VDR, SPRY2, SPINT2, GATA3, LHX2, DLG5, PAK1, BCAS3, KDM5B, FGF2, BMP2, TCF7, PLXNB2, EFNB2, TGFBR2, LEF1, SMAD3, FZD3, DLL1, FZD6, DDR1, DACT1, PRICKLE1, ID2, IFT57, EPB41L5, LRP6, PTCH1, KIF26B, NFIB	897	348	16650	2.02687	0.00265012
GOTERM_BP_FAT	GO:0071363~cellular response to growth factor stimulus	57	5.63798	6.48746e-05	DSTYK, FOXO3, IL10, SPRY2, APP, CD44, SPINT2, GATA3, CHST11, SPRED2, PDE8A, KDM5B, INSR, FGF2, WWOX, PTPRK, TMEM204, LEF1, DLL1, PRKCB, MAPK1, MSX1, EPB41L5, HIPK2, TGFB1I1, COL1A1, PMEPA1, GALNT3, WNT5A, CAV2, PRKCZ, PARD3, FGFR4, NDN, SOX5, ITGB5, ITGB1, PXN, ARNT, PEG10, LRG1, ADAMTS12, PCSK6, EHD1, BMP2, COL4A2, FLT1, FBN1, TGFBR2, SMAD3, DUSP22, SMAD1, FYN, TGFBR3, BMP8B, FEZ1, BMPR1A	897	610	16650	1.73447	0.00278978
GOTERM_BP_FAT	GO:1905114~cell surface receptor signaling pathway involved in cell-cell signaling	51	5.04451	7.04523e-05	FOXO1, FOXO3, AMOTL1, PTEN, LGR4, LATS2, ZNRF3, TIAM1, GATA3, CCNY, FGF2, WWOX, CDK14, VANGL1, GRIN2A, LEF1, TLE1, ARNTL, MARK1, JUP, DACT1, MCC, TGFB1I1, COL1A1, LRRK2, DST, UNC13B, WNT5A, PRKCZ, ADORA2A, CTNND1, DAAM1, PSMA8, NETO1, MACF1, PPP3CA, AXIN2, NFATC1, DIXDC1, BMP2, TCF7, SMAD3, CELSR3, FZD3, FZD7, FZD6, RGS20, PRICKLE1, PLCG2, LRP6, GRK5	897	527	16650	1.79631	0.00301084
GOTERM_BP_FAT	GO:0006351~transcription, DNA-templated	242	23.9367	7.46324e-05	FHIT, HKR1, RORA, APP, ATP2B4, MAP3K9, TRAK1, IFNG, CRY1, MAP2K6, WWOX, ZNF43, PTPRK, L3MBTL4, LRRC1, ZHX2, ZNF502, TOX2, JUP, ZNF788, MAPK1, CD38, MSX1, LILRB4, VGLL4, TGFB1I1, AFAP1L2, POMC, PLAGL1, ZNF229, ZNF223, LHX2, CASZ1, ZNF71, AGRN, TCF3, HIP1, PLAG1, DNMT3A, KLF7, BMP2, TCF7, ZNF625, KLF12, IKZF1, ASXL1, KLF11, PTPN14, DUSP22, SMAD3, SMAD1, ZNF629, FNIP2, ZNF215, ZFHX4, TRPS1, TGFBR3, …	897	3605	16650	1.24604	0.0031699
GOTERM_BP_FAT	GO:0031325~positive regulation of cellular metabolic process	197	19.4857	7.64182e-05	AIF1, ADCY6, RORA, ITSN1, APP, ATP2B4, CD44, MAP3K9, IFNG, GAB1, MAP2K6, WWOX, BCL2L10, MAPK1, CD38, MSX1, EFNA5, TGFB1I1, ENPP2, AFAP1L2, POMC, PLAGL1, PFN2, LHX2, AGRN, TCF3, HIP1, PLAG1, SASH1, KLF7, BMP2, KLF12, IKZF1, ASXL1, TGFBR2, DUSP22, SMAD3, SMAD1, FNIP2, TRPS1, BMP8B, HNF1B, ELF3, FOXA3, CPEB3, HIP1R, TBX21, TP63, ZEB2, PTEN, ZBTB38, TNFRSF11A, CCNY, NR2F2, FAM129A, FGF2, FLOT1, ERLIN…	897	2839	16650	1.28802	0.00322611
GOTERM_BP_FAT	GO:0003012~muscle system process	42	4.1543	7.64848e-05	SLC8A3, ATP1B1, UTS2, AIF1, VIM, UTRN, CACNB2, OXTR, ITGB5, TPM1, PXN, GJC1, GPD1L, CTTN, ATP2B4, MYOM2, SORBS1, TIAM1, SORBS2, CAMK2D, SNTB1, INPP5F, PPP3CA, NEDD4L, ASPH, EHD3, MAP2K6, PRKCA, KCNMA1, ACTA2, LMCD1, ITGA1, IGF1, HOMER1, DOCK5, ARHGEF11, JUP, P2RX1, DSG2, GTF2IRD1, MYH11, CACNA1D	897	405	16650	1.92493	0.00320961
GOTERM_BP_FAT	GO:0050678~regulation of epithelial cell proliferation	34	3.36301	7.86101e-05	WNT5A, CAV2, TP63, PTEN, ARNT, VDR, OSR2, LRG1, BCL11B, GATA3, IFNG, NR2F2, LAMB1, KDM5B, FGF2, PRKCA, PTPRK, BMP2, EFNB2, SMAD3, IGF1, CDK6, RB1, VASH2, FZD7, FOXP1, FOXP2, CYP7B1, IFT57, TGFBR3, PTCH1, MCC, BMPR1A, NFIB	897	300	16650	2.10368	0.00327905
GOTERM_BP_FAT	GO:0050790~regulation of catalytic activity	168	16.6172	7.90918e-05	ATP1B1, GNA15, ADCY6, IQGAP2, RASGEF1A, DSTYK, ITSN1, APP, ATP2B4, CD44, TIAM1, MAP3K9, IFNG, GAB1, SPRED2, RALB, RAPGEF5, ASPH, INSR, MAP2K6, PTPRJ, DEPDC7, BCR, PLXNB1, PLXNB2, GRIN2A, PKIB, IRS1, TBC1D22A, FARP1, FRY, BCL2L10, MAP4K3, MAPK1, SGSM2, ARRB1, EFNA5, LRRK2, WFDC2, WNT5A, SNX9, CAV2, RALGPS2, FGFR4, ADORA2A, RABGAP1L, ASAP1, AFAP1L2, DENND2D, PSMA8, ITGB1, RASAL2, VDR, IRAK3, PFN2, …	897	2357	16650	1.32304	0.00327962
GOTERM_BP_FAT	GO:0071560~cellular response to transforming growth factor beta stimulus	27	2.67062	8.11862e-05	WNT5A, PRKCZ, CAV2, PARD3, SOX5, ITGB5, ITGB1, PXN, PEG10, LRG1, CHST11, WWOX, PTPRK, COL4A2, TGFBR2, FBN1, SMAD3, DUSP22, SMAD1, FYN, EPB41L5, HIPK2, TGFBR3, COL1A1, TGFB1I1, PMEPA1, BMPR1A	897	213	16650	2.35291	0.00334656
GOTERM_BP_FAT	GO:0001933~negative regulation of protein phosphorylation	41	4.05539	8.29899e-05	PRKCZ, PARD3, ADORA2A, SORL1, PRKAG2, UCHL1, FOXO1, PTEN, LATS2, TRIB2, GPD1L, IGF1R, SPRY2, IRAK3, UBASH3B, DUSP14, SPRED2, INPP5F, NR2F2, FAM129A, PTPRJ, TESC, ADARB1, CNKSR3, DUSP22, PKIB, RB1, MYADM, TP73, SH3BP5, DUSP4, P2RX7, CDKN1A, DACT1, RGS3, LAX1, ARRB1, LRP6, LRRK2, PRNP, PMEPA1	897	393	16650	1.93648	0.00340081
GOTERM_BP_FAT	GO:0019220~regulation of phosphate metabolic process	122	12.0673	8.42094e-05	TSPO, AIF1, ADCY6, DSTYK, FOXO1, ITPKB, ITSN1, APP, ATP2B4, CD44, TIAM1, MAP3K9, IFNG, GAB1, RALB, SPRED2, INSR, IL1A, MAP2K6, PTPRJ, PLXNB2, STAP2, PKIB, IRS1, FARP1, MAP4K3, MAP4K4, MAPK1, ARRB1, EFNA5, LRRK2, WNT5A, ME1, SNX9, CAV2, FGFR4, ENPP2, ADORA2A, ITGB2, AFAP1L2, EPHB1, ARNT, GPD1L, IRAK3, PRR5, PFN2, UBASH3B, DUSP14, AXIN2, FN1, SASH1, TESC, BMP2, VAV3, TGFBR2, MYO1D, CNKSR3, ITGA1, C…	897	1610	16650	1.40655	0.00343067
GOTERM_BP_FAT	GO:0051174~regulation of phosphorus metabolic process	122	12.0673	8.67864e-05	TSPO, AIF1, ADCY6, DSTYK, FOXO1, ITPKB, ITSN1, APP, ATP2B4, CD44, TIAM1, MAP3K9, IFNG, GAB1, RALB, SPRED2, INSR, IL1A, MAP2K6, PTPRJ, PLXNB2, STAP2, PKIB, IRS1, FARP1, MAP4K3, MAP4K4, MAPK1, ARRB1, EFNA5, LRRK2, WNT5A, ME1, SNX9, CAV2, FGFR4, ENPP2, ADORA2A, ITGB2, AFAP1L2, EPHB1, ARNT, GPD1L, IRAK3, PRR5, PFN2, UBASH3B, DUSP14, AXIN2, FN1, SASH1, TESC, BMP2, VAV3, TGFBR2, MYO1D, CNKSR3, ITGA1, C…	897	1611	16650	1.40568	0.00351508
GOTERM_BP_FAT	GO:0000122~negative regulation of transcription from RNA polymerase II promoter	66	6.52819	8.99317e-05	HNF1B, CPEB3, PRRX1, WWC1, TP63, FOXO1, ZEB2, FOXO3, CBX7, OSR2, GATA3, IFNG, NR2F2, CRY1, ZBTB20, TBX15, ARID5B, ZHX2, LEF1, TLE1, RB1, NRIP1, DACT1, MSX1, NCOA2, LILRB4, HIPK2, CUX1, FRK, ETV7, FHL2, VDR, MEIS2, BCL11A, RNF168, PER3, NEDD4L, GFI1, ETV6, NFATC2, TCF3, DNMT3A, TCF7, BMP2, NACC2, EHMT1, KLF12, IKZF1, JARID2, ZFP57, KLF11, ASXL1, LMCD1, SMAD3, DUSP22, TP73, FOXP1, FNIP2, FOXP2, ID2…	897	748	16650	1.63781	0.00362135
GOTERM_BP_FAT	GO:0071559~response to transforming growth factor beta	27	2.67062	9.48962e-05	WNT5A, PRKCZ, CAV2, PARD3, SOX5, ITGB5, ITGB1, PXN, PEG10, LRG1, CHST11, WWOX, PTPRK, COL4A2, TGFBR2, FBN1, SMAD3, DUSP22, SMAD1, FYN, EPB41L5, HIPK2, TGFBR3, COL1A1, TGFB1I1, PMEPA1, BMPR1A	897	215	16650	2.33103	0.0037991
GOTERM_BP_FAT	GO:2000147~positive regulation of cell motility	42	4.1543	9.53721e-05	WNT5A, UTS2, AIF1, ENPP2, AMOTL1, DDR2, IGF1R, TIAM1, GATA3, IFNG, CAMK2D, PAK1, BCAS3, LAMB1, FAM83H, INSR, FGF2, IL1A, FN1, PRKCA, COL18A1, SASH1, BMP2, FLT1, TGFBR2, LEF1, IGF1, SMAD3, IL6R, PRKCE, DOCK5, DAPK2, MYADM, ANXA3, FOXP1, MAPK1, CCR6, EPB41L5, COL1A1, HDAC9, TRIP6, CAMK1D	897	409	16650	1.90611	0.00379646
GOTERM_BP_FAT	GO:0046578~regulation of Ras protein signal transduction	26	2.57171	9.57299e-05	RALGPS2, RASGEF1A, ITPKB, CYTH3, ITSN1, ITGB1, RASAL2, SPRY2, TIAM1, CAMK2D, SH2B2, RASA3, FGD6, IQSEC1, ARHGEF3, VAV3, BCR, FLOT1, DENND1A, IGF1, TRIO, ARHGEF12, FARP1, ARHGEF11, LPAR6, ARRB1	897	203	16650	2.37738	0.00378919
GOTERM_BP_FAT	GO:0050853~B cell receptor signaling pathway	13	1.28586	9.78789e-05	VAV3, BLK, PRKCH, PRKCB, CD38, MAPK1, KLHL6, LCK, PLCG2, ZAP70, MNDA, NFATC2, CMTM3	897	62	16650	3.89201	0.00385237
GOTERM_BP_FAT	GO:0031399~regulation of protein modification process	125	12.364	9.9711e-05	TSPO, AIF1, ADCY6, DSTYK, FOXO1, ITPKB, APP, ATP2B4, CD44, TIAM1, GATA3, MAP3K9, IFNG, GAB1, RALB, SPRED2, CRY1, INSR, IL1A, MAP2K6, PTPRJ, PLXNB2, STAP2, PKIB, FRY, MAP4K3, MAP4K4, MAPK1, ARRB1, EFNA5, LRRK2, WNT5A, SNX9, CAV2, FGFR4, ENPP2, ADORA2A, ITGB2, AFAP1L2, PSMA8, EPHB1, ARNT, GPD1L, IRAK3, PRR5, PFN2, UBASH3B, DUSP14, AUTS2, AXIN2, FN1, SASH1, TESC, BMP2, TGFBR2, CNKSR3, ITGA1, CELSR3,…	897	1664	16650	1.39437	0.00390246
GOTERM_BP_FAT	GO:0050851~antigen receptor-mediated signaling pathway	28	2.76954	0.000100466	TNFRSF21, HLA-DRB1, BLK, PSMA8, PTEN, KLHL6, GATA3, IFNG, ZAP70, SH2B2, PAK1, NFATC2, PAG1, PTPRJ, VAV3, DUSP22, PRKCH, PRKCB, DENND1B, CD38, MAPK1, FYN, LAX1, PLCG2, LCK, MNDA, PRNP, CMTM3	897	228	16650	2.27953	0.00391015
GOTERM_BP_FAT	GO:0000165~MAPK cascade	72	7.12166	0.000104751	UCHL1, SORL1, WWC1, FOXO1, DSTYK, RASGEF1A, ITPKB, PTEN, SPRY2, TNFRSF11A, CD44, TIAM1, MAP3K9, GAB1, SPRED2, PDE8A, PAK1, FGF2, NRG2, INSR, IL1A, MAP2K6, PTPRJ, PRKCA, GRIN2A, IL6R, PRKCE, IRS1, MAP4K3, MAP4K4, MAPK1, DACT1, ARRB1, LAX1, HIPK2, LRRK2, PHLPP1, WNT5A, CAV2, PRKCZ, FGFR4, OXTR, PSMA8, TRIB2, EPHB1, RASAL2, IGF1R, IRAK3, DUSP14, CAMK2D, TNFRSF19, RASA3, FN1, SASH1, BMP2, FLT1, CNKSR…	897	841	16650	1.58913	0.00405411
GOTERM_BP_FAT	GO:0010632~regulation of epithelial cell migration	23	2.27498	0.000109353	PRKCA, WNT5A, SASH1, ENPP2, PTPRG, TGFBR2, PRKCE, DOCK5, AMOTL1, ANXA3, FOXP1, STARD13, PFN2, CCR6, MACF1, GATA3, EPB41L5, IFNG, MCC, NR2F2, BCAS3, HDAC9, FGF2	897	169	16650	2.52617	0.00420865
GOTERM_BP_FAT	GO:0060560~developmental growth involved in morphogenesis	26	2.57171	0.000112176	WNT5A, PRKCZ, HNF1B, PLXNC1, PLXNA1, NDN, ITGB1, SPRY2, APP, MACF1, TIAM1, LHX2, BCL11A, NEDD4L, KDM5B, FN1, PLXNB1, CPNE5, TGFBR2, MAP1B, DDR1, ULK2, EPB41L5, LRP6, EFNA5, KIF26B	897	205	16650	2.35419	0.00429352
GOTERM_BP_FAT	GO:0016055~Wnt signaling pathway	46	4.54995	0.000117995	WNT5A, CTNND1, FOXO1, FOXO3, DAAM1, AMOTL1, PTEN, PSMA8, LGR4, LATS2, ZNRF3, MACF1, TIAM1, GATA3, CCNY, PPP3CA, AXIN2, FGF2, CDK14, WWOX, NFATC1, DIXDC1, BMP2, TCF7, VANGL1, CELSR3, LEF1, SMAD3, TLE1, FZD3, ARNTL, FZD7, MARK1, FZD6, JUP, RGS20, DACT1, PRICKLE1, PLCG2, LRP6, MCC, COL1A1, TGFB1I1, GRK5, LRRK2, DST	897	468	16650	1.82446	0.00449127
GOTERM_BP_FAT	GO:0051050~positive regulation of transport	77	7.61622	0.000120657	ATP1B1, TSPO, CADM1, HIP1R, SORL1, TP63, VPS37B, SDC4, IL10, TNFRSF11A, GAB2, GATA3, TRIM6, CASP8, IFNG, ASPH, INSR, IL1A, MAP2K6, SGK1, BCR, FLOT1, RPH3AL, DLL1, PRKCE, NLRP2, IRS1, LDLRAP1, TRPM2, JUP, STOM, CD38, DACT1, ARRB1, AKAP7, CA2, UNC13B, CAMK1D, WNT5A, PRKCZ, HLA-DRB1, ADORA2A, TFR2, BLK, OXTR, CACNB2, TDRD12, KCNMB1, GPD1L, HSPA1L, SORBS1, ZAP70, USP36, PPP3CA, NEDD4L, BCAS3, EHD1, E…	897	920	16650	1.55355	0.00456762
GOTERM_BP_FAT	GO:0001655~urogenital system development	35	3.46192	0.000122081	WNT5A, GCNT3, HNF1B, TP63, SDC4, PTEN, KLHL3, LGR4, EPHB2, OSR2, GATA3, IFNG, DLG5, FGF2, COL4A4, PLAG1, COL4A3, BMP2, ACTA2, ARID5B, EFNB2, FBN1, SMAD3, DLL1, NID1, SMAD1, TP73, CYP7B1, ID2, PRLR, PTCH1, CA2, LRRK2, KIF26B, MPST	897	320	16650	2.0302	0.00459661
GOTERM_BP_FAT	GO:0198738~cell-cell signaling by wnt	46	4.54995	0.00012332	WNT5A, CTNND1, FOXO1, FOXO3, DAAM1, AMOTL1, PTEN, PSMA8, LGR4, LATS2, ZNRF3, MACF1, TIAM1, GATA3, CCNY, PPP3CA, AXIN2, FGF2, CDK14, WWOX, NFATC1, DIXDC1, BMP2, TCF7, VANGL1, CELSR3, LEF1, SMAD3, TLE1, FZD3, ARNTL, FZD7, MARK1, FZD6, JUP, RGS20, DACT1, PRICKLE1, PLCG2, LRP6, MCC, COL1A1, TGFB1I1, GRK5, LRRK2, DST	897	469	16650	1.82057	0.00461837
GOTERM_BP_FAT	GO:0009306~protein secretion	46	4.54995	0.00012332	STEAP3, WNT5A, TNFRSF21, PRKCZ, HNF1B, UTS2, CADM1, HLA-DRB1, ADORA2A, BLK, LMF1, ILDR2, LGR4, IL10, TIAM1, CNR1, GATA3, TRIM6, IFNG, PPP3CA, IL1A, FN1, PRKCA, NOX5, RPH3AL, IGF1, ARNTL, PRKCE, IRS1, NLRP2, S100A13, FOXP1, TRPM2, ITPR2, MAP4K4, CD38, P2RX7, LAX1, ARRB1, SPTBN1, CACNA1E, EFNA5, RAB13, CACNA1D, RAB11FIP1, UNC13B	897	469	16650	1.82057	0.00461837
GOTERM_BP_FAT	GO:0030010~establishment of cell polarity	16	1.58259	0.000124466	WNT5A, PRKCZ, PARD3, UST, MAP1B, WWC1, CYTH3, AMOTL1, MARK1, EPHB1, ARHGEF11, SPRY2, FRMD4A, FRMD4B, JAM3, KIF26B	897	93	16650	3.19344	0.00463646
GOTERM_BP_FAT	GO:0051046~regulation of secretion	61	6.03363	0.000126551	UTS2, SNCAIP, CADM1, PNKD, SDC4, FES, LGR4, IL10, TNFRSF11A, GAB2, TIAM1, GATA3, TRIM6, IFNG, RALB, CRY1, KDM5B, IL1A, MAP2K6, PRKCA, SGK1, BCR, RPH3AL, ARNTL, TC2N, PRKCE, IRS1, NLRP2, TRPM2, MAP4K4, CD38, STXBP6, ARRB1, EFNA5, LRRK2, RAB11FIP1, UNC13B, WNT5A, PRKCZ, TNFRSF21, HLA-DRB1, ADORA2A, TFR2, BLK, OXTR, POMC, PFN2, CNR1, ZAP70, PPP3CA, FN1, IGF1, DPYSL2, FOXP1, ITPR2, P2RX7, TNFSF11, SP…	897	683	16650	1.6578	0.00468908
GOTERM_BP_FAT	GO:0023014~signal transduction by protein phosphorylation	74	7.31949	0.000129593	SORL1, UCHL1, WWC1, FOXO1, DSTYK, RASGEF1A, ITPKB, PTEN, SPRY2, TNFRSF11A, CD44, TIAM1, MAP3K9, GAB1, SPRED2, PDE8A, PAK1, FGF2, NRG2, INSR, IL1A, MAP2K6, PTPRJ, PRKCA, GRIN2A, IL6R, PRKCE, IRS1, MAP4K3, MAP4K4, MAPK1, DACT1, ARRB1, LAX1, HIPK2, LRRK2, PHLPP1, WNT5A, CAV2, PRKCZ, FGFR4, OXTR, PSMA8, TRIB2, EPHB1, RASAL2, IGF1R, IRAK3, DUSP14, CAMK2D, TNFRSF19, RASA3, FN1, SASH1, BMP2, FLT1, TGFBR…	897	877	16650	1.56622	0.00477631
GOTERM_BP_FAT	GO:0072659~protein localization to plasma membrane	26	2.57171	0.000131096	PRKCZ, PACS2, ATP1B1, TSPAN5, CACNB2, ITGB1, KIF13A, TNFRSF1A, ANK1, MACF1, SORBS1, IFNG, EHD3, TESC, FLOT1, LDLRAP1, MYADM, JUP, KRT18, RAB34, LRP6, VAMP5, SPTBN1, PTCH1, RAB13, FAM126A	897	207	16650	2.33144	0.00480634
GOTERM_BP_FAT	GO:0043549~regulation of kinase activity	68	6.72601	0.000134323	ADCY6, UCHL1, PRKAG2, SORL1, DSTYK, SDC4, DDR2, PTEN, LATS2, SPRY2, APP, ATP2B4, TNFRSF11A, CD44, TIAM1, MAP3K9, GAB1, CCNY, SPRED2, RALB, PAK1, NR2F2, FGF2, INSR, MAP2K6, PTPRJ, PKIB, RB1, IL6R, IRS1, MAP4K3, TNFRSF10A, MAPK1, ARRB1, LAX1, EFNA5, LRRK2, WNT5A, SNX9, PRKCZ, ADORA2A, AFAP1L2, TRIB2, IRAK3, IGF1R, UBASH3B, DUSP14, SASH1, BMP2, TESC, ADARB1, VAV3, FLT1, FBN1, TGFBR2, ITGA1, DUSP22, …	897	788	16650	1.60179	0.00489879
GOTERM_BP_FAT	GO:0045859~regulation of protein kinase activity	64	6.33037	0.000139327	ADCY6, UCHL1, PRKAG2, SORL1, SDC4, DDR2, PTEN, LATS2, SPRY2, APP, ATP2B4, TNFRSF11A, TIAM1, MAP3K9, GAB1, CCNY, SPRED2, RALB, PAK1, NR2F2, INSR, FGF2, MAP2K6, PTPRJ, PKIB, RB1, IL6R, MAP4K3, TNFRSF10A, MAPK1, LAX1, ARRB1, EFNA5, LRRK2, WNT5A, SNX9, PRKCZ, ADORA2A, AFAP1L2, TRIB2, IRAK3, IGF1R, UBASH3B, DUSP14, SASH1, BMP2, TESC, ADARB1, FLT1, FBN1, TGFBR2, ITGA1, DUSP22, IGF1, STRADB, TP73, SH3BP…	897	730	16650	1.62734	0.00505455
GOTERM_BP_FAT	GO:0007267~cell-cell signaling	115	11.3749	0.000139925	SLC8A3, UTS2, SNCAIP, PNKD, FOXO1, ILDR2, FOXO3, AMOTL1, IL10, ZNRF3, TIAM1, GATA3, IFNG, CRY1, WWOX, SLC12A7, VANGL1, EFNB2, GRIN2A, PTPRS, DLL1, TC2N, ARNTL, IRS1, MARK1, JUP, MAP4K4, CD38, MAPK1, ARRB1, EFNA5, TGFB1I1, COL1A1, LRRK2, DBN1, DST, UNC13B, WNT5A, HLA-DRB1, ADORA2A, BLK, CACNB2, ITGB2, CACNB4, DAAM1, POMC, PSMA8, KCNMB1, EPHB2, KCNMB2, PFN2, MACF1, CNR1, AGRN, AXIN2, LRFN3, DIXDC1,…	897	1517	16650	1.40713	0.00505009
GOTERM_BP_FAT	GO:0042060~wound healing	51	5.04451	0.000141576	GNA15, GNA12, SDC4, HPSE, GATA3, PAK1, ITPK1, FGF2, IL1A, PRKCA, PRKCH, ACTN1, TC2N, PRKCE, PRKCB, DDR1, MAPK1, F5, ARRB1, LCK, COL1A1, DCBLD2, WNT5A, ADORA2A, NINJ2, ELK3, TPM1, MACF1, DGKD, UBASH3B, ZAP70, SH2B2, EHD1, EHD3, FN1, MAFF, DGKQ, VAV3, TGFBR2, SMAD3, IGF1, FZD7, COL5A1, ITPR2, FZD6, P2RX7, P2RX1, FYN, PLCG2, PHLDB2, MYH10	897	542	16650	1.7466	0.00508341
GOTERM_BP_FAT	GO:0007369~gastrulation	23	2.27498	0.000141885	WNT5A, COL4A2, HNF1B, TGFBR2, SMAD3, ITGB5, LEF1, ITGB2, SMAD1, ITGB1, MYADM, IL10, FZD7, COL5A1, DUSP4, OSR2, EYA2, LAMA3, EPB41L5, LRP6, LAMB1, BMPR1A, FN1	897	172	16650	2.48211	0.00506855
GOTERM_BP_FAT	GO:0018210~peptidyl-threonine modification	15	1.48368	0.000144842	GALNT3, WNT5A, PRKCA, GALNT2, PARD3, TGFBR2, PRKAG2, PRKCB, SPRY2, MAPK1, TRIM6, HIPK2, CAMK2D, SPRED2, LRRK2	897	84	16650	3.31462	0.00514772
GOTERM_BP_FAT	GO:0010634~positive regulation of epithelial cell migration	17	1.6815	0.000149503	PRKCA, WNT5A, SASH1, ENPP2, TGFBR2, PRKCE, DOCK5, AMOTL1, ANXA3, FOXP1, CCR6, GATA3, EPB41L5, IFNG, HDAC9, BCAS3, FGF2	897	105	16650	3.00526	0.00528617
GOTERM_BP_FAT	GO:0035265~organ growth	20	1.97824	0.000150473	PLAG1, EVC, TGFBR2, WWC1, IGF1, DLL1, SMAD1, PTEN, DDR2, TP73, FOXP1, SPRY2, PRLR, SORBS2, BNC2, CAMK2D, HEG1, TGFBR3, FGF2, BMPR1A	897	138	16650	2.69013	0.00529371
GOTERM_BP_FAT	GO:0031344~regulation of cell projection organization	53	5.24233	0.000150959	PLXNA1, CPEB3, ADCY6, PRRX1, FES, PTEN, NRCAM, SPRY2, CTTN, TIAM1, GATA3, PLD1, PLXNB1, PTPRG, PLXNB2, TBC1D22A, TRPM2, MAP4K4, EFNA5, CUX1, LRRK2, DBN1, CAMK1D, WNT5A, PLXNC1, TBC1D8, ENPP2, VIM, ASAP1, SCARF1, EPHB2, PFN2, MACF1, CNR1, BCL11A, INPP5F, AGRN, NEDD4L, GFI1, PPP3CA, BCAS3, FN1, CPNE5, LGALS1, UST, MAP1B, DPYSL2, NCKAP1, MYO10, P2RX7, FYN, ULK2, FEZ1	897	572	16650	1.71989	0.0052843
GOTERM_BP_FAT	GO:0030168~platelet activation	22	2.17606	0.000151077	PRKCA, GNA15, DGKQ, VAV3, GNA12, PRKCH, ACTN1, PRKCE, PRKCB, ITPR2, FZD6, MAPK1, F5, P2RX1, DGKD, UBASH3B, ARRB1, FYN, PLCG2, LCK, ZAP70, COL1A1	897	161	16650	2.5364	0.00526216
GOTERM_BP_FAT	GO:0071901~negative regulation of protein serine/threonine kinase activity	19	1.87933	0.000153487	PTPRJ, UCHL1, PRKAG2, SORL1, DUSP22, PKIB, PTEN, TP73, LATS2, SPRY2, IRAK3, DUSP4, CDKN1A, RGS3, LAX1, DUSP14, LRP6, SPRED2, NR2F2	897	127	16650	2.77697	0.00531951
GOTERM_BP_FAT	GO:1903530~regulation of secretion by cell	57	5.63798	0.000153506	UTS2, SNCAIP, CADM1, PNKD, SDC4, FES, LGR4, IL10, GAB2, TIAM1, GATA3, TRIM6, IFNG, RALB, CRY1, IL1A, PRKCA, BCR, RPH3AL, ARNTL, TC2N, PRKCE, IRS1, NLRP2, TRPM2, MAP4K4, CD38, STXBP6, ARRB1, EFNA5, LRRK2, RAB11FIP1, UNC13B, WNT5A, PRKCZ, TNFRSF21, HLA-DRB1, ADORA2A, TFR2, BLK, OXTR, POMC, PFN2, CNR1, ZAP70, PPP3CA, FN1, IGF1, DPYSL2, FOXP1, ITPR2, P2RX7, TNFSF11, SPTBN1, CACNA1E, CACNA1D, SYTL1	897	630	16650	1.67941	0.00529402
GOTERM_BP_FAT	GO:0018212~peptidyl-tyrosine modification	37	3.65974	0.00015925	TPST1, FRK, PRKCZ, FGFR4, ENPP2, BLK, DSTYK, AFAP1L2, FES, DDR2, EPHB1, EPHB2, TNFRSF1A, IGF1R, APP, CD44, IFNG, ZAP70, INPP5F, INSR, NRG2, FGF2, MAP2K6, FLT1, BCR, STAP2, ERLIN2, IGF1, IL6R, SH3BP5, DDR1, PRLR, FYN, LCK, JAK1, EFNA5, CUX1	897	351	16650	1.95666	0.00546474
GOTERM_BP_FAT	GO:0097659~nucleic acid-templated transcription	249	24.6291	0.00016723	FHIT, HKR1, RORA, APP, ATP2B4, MAP3K9, TRAK1, IFNG, CRY1, MAP2K6, WWOX, ZNF43, PTPRK, L3MBTL4, LRRC1, ZHX2, ZNF502, TOX2, JUP, ZNF788, CD38, MAPK1, MSX1, LILRB4, VGLL4, TGFB1I1, AFAP1L2, POMC, PLAGL1, ZNF229, ZNF223, LHX2, CASZ1, ZNF71, AGRN, TCF3, HIP1, PLAG1, DNMT3A, KLF7, BMP2, TCF7, ZNF625, KLF12, IKZF1, ASXL1, KLF11, PTPN14, DUSP22, SMAD3, SMAD1, GAS7, ZNF629, FNIP2, ZNF215, ZFHX4, TRPS1, TG…	897	3771	16650	1.22564	0.00570991
GOTERM_BP_FAT	GO:0060322~head development	63	6.23145	0.000167848	SLC8A3, HNF1B, CADM1, CCDC85C, UCHL1, RORA, FOXO3, PTEN, APP, ATP2B4, OSR2, BAG3, BTBD3, DLG5, NR2F2, FGF2, BCR, PTPRG, PLXNB2, ARID5B, PCDH9, LEF1, DLL1, CDK6, TACC1, CTNNA2, PITPNM1, MAPK1, MSX1, GNB4, COL1A1, LRRK2, WNT5A, IGF2BP1, OXTR, CTNND1, GNG12, ITGB1, EPHB2, LHX2, BCL11B, LAMB1, SDF4, DIXDC1, BMP2, TGFBR2, ROGDI, FZD3, GDPD5, DPYSL2, SMAD1, ANXA3, FOXP2, FZD6, HOXB2, ID2, FYN, LRP6, SP…	897	720	16650	1.62416	0.0057032
GOTERM_BP_FAT	GO:0061061~muscle structure development	54	5.34125	0.00016888	UTRN, UCHL1, RORA, PTEN, NR2F2, FGF2, TMEM204, ARID5B, FLOT1, EFNB2, TANC1, LEF1, DLL1, RB1, ARNTL, FLNB, CTNNA2, MSX1, VAMP5, BIN1, WNT5A, CAV2, FHL2, TPM1, ITGB1, PLAGL1, SORBS2, TEAD4, CAMK2D, HEG1, PPP3CA, NFATC2, EHD1, TCF3, MAFF, BMP2, EVC, LGALS1, TGFBR2, SMAD3, IGF1, HOMER1, CAPN2, TP73, FOXP1, FOXP2, PRICKLE1, MYH11, HIVEP3, TGFBR3, HDAC9, TLL2, MYH10, BMPR1A	897	589	16650	1.70177	0.00571055
GOTERM_BP_FAT	GO:0010468~regulation of gene expression	282	27.8932	0.000169169	FHIT, ATP1B1, HKR1, AIF1, RORA, SGMS1, APP, ATP2B4, MAP3K9, TRAK1, IFNG, CRY1, MAP2K6, WWOX, ZNF43, PTPRK, L3MBTL4, STC2, LRRC1, ZHX2, ZNF502, TC2N, TOX2, JUP, ZNF788, CD38, MAPK1, MSX1, LILRB4, VGLL4, TGFB1I1, IGF2BP1, AFAP1L2, IGF2BP3, POMC, PLAGL1, ZNF229, ZNF223, LHX2, CASZ1, ZNF71, AGRN, TCF3, TDRD1, HIP1, PLAG1, DNMT3A, KLF7, TCF7, BMP2, ZNF625, KLF12, IKZF1, KLF11, TGFBR2, ASXL1, PTPN14, D…	897	4345	16650	1.20471	0.00569285
GOTERM_BP_FAT	GO:0051272~positive regulation of cellular component movement	42	4.1543	0.000169515	WNT5A, UTS2, AIF1, ENPP2, AMOTL1, DDR2, IGF1R, TIAM1, GATA3, IFNG, CAMK2D, PAK1, BCAS3, LAMB1, FAM83H, INSR, FGF2, IL1A, FN1, PRKCA, COL18A1, SASH1, BMP2, FLT1, TGFBR2, LEF1, IGF1, SMAD3, IL6R, PRKCE, DOCK5, DAPK2, MYADM, ANXA3, FOXP1, MAPK1, CCR6, EPB41L5, COL1A1, HDAC9, TRIP6, CAMK1D	897	420	16650	1.85619	0.00567724
GOTERM_BP_FAT	GO:0044057~regulation of system process	48	4.74777	0.000173921	SLC8A3, FXYD2, TNFRSF21, ATP1B1, PARD3, UTS2, ADORA2A, AIF1, ADCY6, CACNB2, OXTR, CACNB4, POMC, TPM1, PTEN, IL10, KCNMB1, GJC1, KCNMB2, GPD1L, CTTN, ATP2B4, ECE1, IFNG, CAMK2D, MGLL, PPP3CA, ASPH, CRY1, EHD3, PRKCA, SGK1, TBXAS1, GRIN2A, LMCD1, EPHX2, IGF1, DOCK5, KCNK1, ITPR2, JUP, CD38, P2RX1, DSG2, GTF2IRD1, PBX3, CACNA1D, RAB11FIP1	897	504	16650	1.7678	0.00579674
GOTERM_BP_FAT	GO:0048514~blood vessel morphogenesis	47	4.64886	0.00018034	WNT5A, UTS2, PRRX1, PDE3B, ITGB2, ELK3, RORA, PTEN, ITGB1, EPHB1, GJC1, STARD13, EPHB2, NRCAM, TSPAN12, LRG1, HPSE, HEG1, NR2F2, BCAS3, RUNX1, FGF2, IL1A, FN1, PRKCA, COL18A1, COL4A3, SASH1, COL4A2, NOX5, FLT1, VAV3, EFNB2, TGFBR2, LEF1, DLL1, ARHGAP24, VASH2, ANXA3, PRKCB, ZMIZ1, HIPK2, JAK1, TGFBR3, HDAC9, JAM3, BMPR1A	897	491	16650	1.7768	0.00598166
GOTERM_BP_FAT	GO:0040017~positive regulation of locomotion	42	4.1543	0.000187363	WNT5A, UTS2, AIF1, ENPP2, AMOTL1, DDR2, IGF1R, TIAM1, GATA3, IFNG, CAMK2D, PAK1, BCAS3, LAMB1, FAM83H, INSR, FGF2, IL1A, FN1, PRKCA, COL18A1, SASH1, BMP2, FLT1, TGFBR2, LEF1, IGF1, SMAD3, IL6R, PRKCE, DOCK5, DAPK2, MYADM, ANXA3, FOXP1, MAPK1, CCR6, EPB41L5, COL1A1, HDAC9, TRIP6, CAMK1D	897	422	16650	1.84739	0.00618467
GOTERM_BP_FAT	GO:0001704~formation of primary germ layer	18	1.78042	0.000189643	WNT5A, COL4A2, HNF1B, SMAD3, LEF1, ITGB5, ITGB2, SMAD1, ITGB1, FZD7, COL5A1, DUSP4, EYA2, LAMA3, EPB41L5, LAMB1, BMPR1A, FN1	897	118	16650	2.83147	0.00623041
GOTERM_BP_FAT	GO:0007417~central nervous system development	75	7.4184	0.000194241	SLC8A3, HNF1B, CADM1, CCDC85C, UCHL1, FOXO3, RORA, PTEN, NRCAM, APP, ATP2B4, BAG3, BTBD3, DLG5, NR2F2, FGF2, BCR, PTPRG, PLXNB2, PCDH9, LEF1, DLL1, CDK6, TACC1, CTNNA2, PITPNM1, MAPK1, MSX1, MNX1, GNB4, LRRK2, BIN1, MPST, WNT5A, NDN, ADORA2A, VIM, IGF2BP1, OXTR, CTNND1, GNG12, ITGB1, EPHB1, EPHB2, LHX2, BCL11B, CASZ1, LAMB1, SDF4, DIXDC1, BMP2, JARID2, TGFBR2, ROGDI, FZD3, GDPD5, DPYSL2, SMAD1, T…	897	904	16650	1.53998	0.0063513
GOTERM_BP_FAT	GO:0048041~focal adhesion assembly	12	1.18694	0.000194919	PTPRJ, PTPRK, CTTN, SORBS1, EPB41L5, SMAD3, ACTN1, BCAS3, SDC4, TRIP6, PTEN, PHLDB2	897	57	16650	3.90776	0.00634382
GOTERM_BP_FAT	GO:0007045~cell-substrate adherens junction assembly	12	1.18694	0.000194919	PTPRJ, PTPRK, CTTN, SORBS1, EPB41L5, SMAD3, ACTN1, BCAS3, SDC4, TRIP6, PTEN, PHLDB2	897	57	16650	3.90776	0.00634382
GOTERM_BP_FAT	GO:0051252~regulation of RNA metabolic process	248	24.5302	0.000197183	FHIT, HKR1, RORA, APP, ATP2B4, MAP3K9, TRAK1, IFNG, CRY1, MAP2K6, WWOX, ZNF43, PTPRK, L3MBTL4, LRRC1, ZHX2, ZNF502, TOX2, JUP, ZNF788, CD38, MAPK1, MSX1, LILRB4, VGLL4, TGFB1I1, AFAP1L2, POMC, PLAGL1, ZNF229, ZNF223, LHX2, CASZ1, ZNF71, AGRN, TCF3, HIP1, PLAG1, DNMT3A, KLF7, BMP2, TCF7, ZNF625, KLF12, IKZF1, ASXL1, KLF11, PTPN14, DUSP22, SMAD3, SMAD1, GAS7, ZNF629, FNIP2, ZNF215, ZFHX4, TRPS1, TG…	897	3762	16650	1.22364	0.00638768
GOTERM_BP_FAT	GO:0035295~tube development	53	5.24233	0.000212757	HNF1B, TP63, SDC4, KLHL3, LGR4, SPRY2, SPINT2, GATA3, DLG5, PAK1, ITPK1, KDM5B, FGF2, PLXNB2, EFNB2, LEF1, DLL1, RB1, DDR1, MAPK1, MAN2A1, TNS3, REC8, DACT1, EPB41L5, KIF26B, WNT5A, SHROOM3, OXTR, STARD13, VDR, LHX2, HEG1, BCAS3, BMP2, TCF7, TGFBR2, ASXL1, SMAD3, FZD3, SMAD1, FOXP1, FOXP2, FZD6, CDKN1A, ID2, PRICKLE1, IFT57, TRPS1, LRP6, PTCH1, NFIB, BMPR1A	897	580	16650	1.69617	0.00685887
GOTERM_BP_FAT	GO:1990778~protein localization to cell periphery	27	2.67062	0.000214258	PACS2, PRKCZ, ATP1B1, TSPAN5, CACNB2, ITGB1, KIF13A, TNFRSF1A, ANK1, SORBS1, MACF1, IFNG, EHD3, TESC, FLOT1, LDLRAP1, MYADM, LIN7A, JUP, KRT18, RAB34, VAMP5, LRP6, SPTBN1, PTCH1, RAB13, FAM126A	897	226	16650	2.21757	0.00687551
GOTERM_BP_FAT	GO:0002694~regulation of leukocyte activation	45	4.45104	0.000230986	WNT5A, PRKCZ, TNFRSF21, LST1, HLA-DRB1, AIF1, ADORA2A, TBX21, ITPKB, RORA, FES, SDC4, IL10, PRR5, GAB2, CNR1, GATA3, IFNG, ZAP70, AP3D1, PAK1, HLA-DOA, NFATC2, TCF3, DPP4, PAG1, LAG3, SIT1, BCR, VAV3, LGALS1, EFNB2, TGFBR2, DUSP22, IGF1, TIGIT, CD38, CDKN1A, TNFSF11, ID2, LAX1, FYN, LCK, MNDA, PRNP	897	468	16650	1.7848	0.00737667
GOTERM_BP_FAT	GO:0008284~positive regulation of cell proliferation	71	7.02275	0.000238308	TSPO, UTS2, AIF1, PRRX1, TP63, PTEN, DDR2, IL10, OSR2, TNFRSF11A, GAB2, HPSE, TIAM1, IFNG, PAK1, KDM5B, FGF2, INSR, DPP4, PRKCA, EFNB2, LEF1, PRKCH, DLL1, CDK6, IL6R, IRS1, VASH2, TNS3, CD38, MAPK1, ZMIZ1, HIPK2, WNT5A, CAV2, PRKCZ, FGFR4, TBC1D8, ST8SIA1, TSPYL5, ITGB1, ARNT, IGF1R, LRG1, CNOT6L, ZAP70, CAMK2D, LAMB1, NFATC2, TCF3, FN1, COL18A1, PLAG1, BMP2, FLT1, NACC2, VAV3, TGFBR2, IGF1, ROGD…	897	849	16650	1.55229	0.00757518
GOTERM_BP_FAT	GO:0010975~regulation of neuron projection development	41	4.05539	0.000238764	WNT5A, PLXNC1, PLXNA1, CPEB3, ADCY6, VIM, PRRX1, ASAP1, FES, PTEN, SCARF1, EPHB2, NRCAM, CTTN, MACF1, TIAM1, CNR1, GATA3, BCL11A, INPP5F, GFI1, NEDD4L, PPP3CA, FN1, CPNE5, PLXNB1, PTPRG, UST, LGALS1, PLXNB2, MAP1B, DPYSL2, MAP4K4, FYN, ULK2, EFNA5, LRRK2, CUX1, DBN1, FEZ1, CAMK1D	897	413	16650	1.8427	0.00755541
GOTERM_BP_FAT	GO:0010810~regulation of cell-substrate adhesion	23	2.27498	0.0002531	PTPRJ, PRKCZ, LGALS1, UTRN, SMAD3, NID1, CDK6, PRKCE, SDC4, DOCK5, MYADM, CCL28, PTEN, FZD7, EMILIN1, DDR1, MACF1, EPB41L5, EFNA5, COL1A1, BCAS3, PHLDB2, FN1	897	179	16650	2.38505	0.00797137
GOTERM_BP_FAT	GO:0090066~regulation of anatomical structure size	46	4.54995	0.000254425	WNT5A, UTS2, HNF1B, PLXNC1, AQP9, PLXNA1, HIP1R, ADORA2A, ADCY6, IQGAP2, OXTR, PTEN, KCNMB1, DSTN, KCNMB2, NRCAM, CTTN, PFN2, ECE1, MACF1, BCL11A, FN1, KCNMA1, SLC12A7, VAV3, TBXAS1, ACTA2, BAIAP2L1, MAP1B, EPHX2, ITGA1, SPIRE1, DPYSL2, PRKCE, DOCK5, MYADM, NCKAP1, CD38, P2RX7, P2RX1, EPS8, ULK2, SPTBN2, SPTBN1, EFNA5, LRRK2	897	484	16650	1.76414	0.00797716
GOTERM_BP_FAT	GO:2000112~regulation of cellular macromolecule biosynthetic process	260	25.7171	0.00027829	FHIT, HKR1, RORA, APP, ATP2B4, MAP3K9, TRAK1, IFNG, CRY1, MAP2K6, WWOX, ZNF43, PTPRK, L3MBTL4, LRRC1, ZHX2, ZNF502, TOX2, JUP, ZNF788, CD38, MAPK1, MSX1, LILRB4, VGLL4, TGFB1I1, IGF2BP1, AFAP1L2, IGF2BP3, POMC, PLAGL1, ZNF229, ZNF223, LHX2, CASZ1, ZNF71, AGRN, TCF3, HIP1, PLAG1, DNMT3A, KLF7, BMP2, TCF7, ZNF625, KLF12, IKZF1, ASXL1, KLF11, PTPN14, DUSP22, SMAD3, SMAD1, GAS7, ZNF629, FNIP2, ZNF215…	897	3991	16650	1.20924	0.00868345
GOTERM_BP_FAT	GO:0051336~regulation of hydrolase activity	102	10.089	0.000281258	ATP1B1, GNA15, RASGEF1A, IQGAP2, ITSN1, APP, CD44, TIAM1, IFNG, RAPGEF5, ASPH, DEPDC7, BCR, PLXNB1, PLXNB2, GRIN2A, IRS1, TBC1D22A, FARP1, BCL2L10, SGSM2, ARRB1, EFNA5, LRRK2, WFDC2, WNT5A, CAV2, SNX9, FGFR4, RALGPS2, ADORA2A, ASAP1, RABGAP1L, DENND2D, ITGB1, RASAL2, PFN2, AGRN, AXIN2, FGD6, IQSEC1, FN1, HIP1, BMP2, VAV3, MYO1D, ITGA1, DENND1A, SMAD3, TRIO, DOCK5, DENND1B, P2RX1, RGS3, PKP4, SPTB…	897	1337	16650	1.41609	0.00873686
GOTERM_BP_FAT	GO:0050865~regulation of cell activation	47	4.64886	0.000287009	WNT5A, PRKCZ, TNFRSF21, LST1, HLA-DRB1, AIF1, ADORA2A, TBX21, ITPKB, RORA, FES, SDC4, IL10, PRR5, GAB2, UBASH3B, CNR1, GATA3, IFNG, ZAP70, AP3D1, PAK1, HLA-DOA, NFATC2, TCF3, DPP4, PAG1, LAG3, PRKCA, SIT1, BCR, VAV3, LGALS1, EFNB2, TGFBR2, DUSP22, IGF1, TIGIT, CD38, CDKN1A, TNFSF11, ID2, LAX1, FYN, LCK, MNDA, PRNP	897	501	16650	1.74133	0.00887545
GOTERM_BP_FAT	GO:0042327~positive regulation of phosphorylation	76	7.51731	0.000293521	AIF1, ADCY6, PRKAG2, WWC1, DSTYK, ITSN1, SDC4, DDR2, PTEN, SPRY2, ATP2B4, TNFRSF11A, CD44, TIAM1, MAP3K9, TRIM6, GAB1, CCNY, IFNG, RALB, PDE8A, PAK1, FAM129A, FGF2, INSR, IL1A, MAP2K6, PRKCA, STAP2, FLOT1, IL6R, PRKCE, IRS1, MAP4K3, TNFRSF10A, MAPK1, ARRB1, HIPK2, CDK2AP1, EFNA5, LRRK2, WNT5A, SNX9, CAV2, PRKCZ, FGFR4, ENPP2, AFAP1L2, ARNT, TNFRSF1A, PFN2, PRR5, CAMK2D, TNFRSF19, AXIN2, SASH1, BM…	897	932	16650	1.51363	0.00903614
GOTERM_BP_FAT	GO:0050900~leukocyte migration	38	3.75865	0.000296299	WNT5A, ATP1B1, AIF1, TBX21, PIP5K1C, ITGB2, ITGB1, CCL28, IL10, ITGAM, SLC7A7, TNFRSF11A, CD44, GATA3, CKLF, IFNG, ZAP70, ESAM, IL1A, FN1, VAV3, BCR, FLT1, ITGA1, IL6R, DAPK2, TRPM2, CYP7B1, DOK2, TNFSF11, CCR6, EPS8, FYN, LCK, GPR15, COL1A1, JAM3, CAMK1D	897	376	16650	1.87593	0.00908144
GOTERM_BP_FAT	GO:0018108~peptidyl-tyrosine phosphorylation	36	3.56083	0.000299476	FRK, PRKCZ, FGFR4, ENPP2, BLK, DSTYK, AFAP1L2, FES, DDR2, EPHB1, EPHB2, TNFRSF1A, IGF1R, APP, CD44, IFNG, ZAP70, INPP5F, INSR, NRG2, FGF2, MAP2K6, FLT1, BCR, STAP2, ERLIN2, IGF1, IL6R, SH3BP5, DDR1, PRLR, FYN, LCK, JAK1, EFNA5, CUX1	897	349	16650	1.91469	0.0091385
GOTERM_BP_FAT	GO:0043408~regulation of MAPK cascade	59	5.83581	0.000323645	UCHL1, SORL1, WWC1, FOXO1, DSTYK, PTEN, SPRY2, TNFRSF11A, CD44, TIAM1, MAP3K9, GAB1, SPRED2, PDE8A, PAK1, INSR, FGF2, IL1A, MAP2K6, PTPRJ, PRKCA, IL6R, PRKCE, MAP4K3, MAP4K4, MAPK1, DACT1, LAX1, ARRB1, HIPK2, LRRK2, WNT5A, PHLPP1, CAV2, PRKCZ, FGFR4, TRIB2, EPHB1, IRAK3, IGF1R, DUSP14, CAMK2D, TNFRSF19, FN1, SASH1, BMP2, FLT1, CNKSR3, ITGA1, DUSP22, IGF1, TP73, FZD7, DUSP4, P2RX7, TNFSF11, RGS3, …	897	678	16650	1.61527	0.00982977

## Sheet: adipose_all_CpG
Category	Term	Count	%	PValue	Genes	List Total	Pop Hits	Pop Total	Fold Enrichment	Benjamini
GOTERM_BP_FAT	GO:0048002~antigen processing and presentation of peptide antigen	24	5.7971	2.36766e-11	HLA-DQB1, HLA-H, HLA-DRB1, LGMN, HLA-A, ITGB5, HLA-C, HLA-DMB, HLA-E, HLA-DMA, HLA-DQA1, TAPBP, HLA-F, SLC11A1, CYBA, CD36, TAP2, FCER1G, HLA-DRB5, HLA-DPA1, HLA-DPB1, HLA-DOA, HLA-DOB, HLA-DRA	384	179	16650	5.81355	1.21579e-07
GOTERM_BP_FAT	GO:0019882~antigen processing and presentation	26	6.28019	9.50827e-11	HLA-DQB1, MICA, HLA-DRB1, LGMN, ITGB5, HLA-DMB, HLA-DMA, TAPBP, AZGP1, SLC11A1, TAP2, FCER1G, HLA-DRB5, HLA-DPB1, HLA-DOA, HLA-DOB, HLA-H, HLA-A, HLA-C, HLA-E, HLA-DQA1, HLA-F, CYBA, CD36, HLA-DPA1, HLA-DRA	384	227	16650	4.96627	2.44125e-07
GOTERM_BP_FAT	GO:0007155~cell adhesion	82	19.8068	1.20409e-10	SPG7, MICA, RPL14, S100A8, AIF1, FERMT3, FGFRL1, S100A9, PDLIM1, RORA, HLA-DMB, AZGP1, CD44, CTGF, CLEC4A, CSF3R, RARA, FAM129B, RHOD, ZYX, ANGPT2, GOLGA3, SYK, CDH23, EGFR, PARVG, LYN, CD3D, ZP3, ICAM3, HLA-A, PFKP, ACTN1, HLA-E, HLA-DQA1, THY1, DDR1, CD86, EGFLAM, CD36, TBCD, HLA-DPA1, ZFPM1, LCP1, HLA-DRA, HLA-DQB1, HLA-DRB1, SPOCK2, CALD1, CCR1, CD247, ITGB5, ITGB2, ITGAM, SMOC2, SLC11A1, DOC…	384	1699	16650	2.09268	2.061e-07
GOTERM_BP_FAT	GO:0022610~biological adhesion	82	19.8068	1.44604e-10	SPG7, MICA, RPL14, S100A8, AIF1, FERMT3, FGFRL1, S100A9, PDLIM1, RORA, HLA-DMB, AZGP1, CD44, CTGF, CLEC4A, CSF3R, RARA, FAM129B, RHOD, ZYX, ANGPT2, GOLGA3, SYK, CDH23, EGFR, PARVG, LYN, CD3D, ZP3, ICAM3, HLA-A, PFKP, ACTN1, HLA-E, HLA-DQA1, THY1, DDR1, CD86, EGFLAM, CD36, TBCD, HLA-DPA1, ZFPM1, LCP1, HLA-DRA, HLA-DQB1, HLA-DRB1, SPOCK2, CALD1, CCR1, CD247, ITGB5, ITGB2, ITGAM, SMOC2, SLC11A1, DOC…	384	1705	16650	2.08532	1.85636e-07
GOTERM_BP_FAT	GO:0002478~antigen processing and presentation of exogenous peptide antigen	22	5.31401	1.50271e-10	HLA-DQB1, HLA-H, HLA-DRB1, LGMN, HLA-A, ITGB5, HLA-C, HLA-DMB, HLA-E, HLA-DMA, HLA-DQA1, HLA-F, CYBA, CD36, TAP2, FCER1G, HLA-DRB5, HLA-DPA1, HLA-DPB1, HLA-DOA, HLA-DOB, HLA-DRA	384	162	16650	5.88831	1.54329e-07
GOTERM_BP_FAT	GO:0019884~antigen processing and presentation of exogenous antigen	22	5.31401	3.34368e-10	HLA-DQB1, HLA-H, HLA-DRB1, LGMN, HLA-A, ITGB5, HLA-C, HLA-DMB, HLA-E, HLA-DMA, HLA-DQA1, HLA-F, CYBA, CD36, TAP2, FCER1G, HLA-DRB5, HLA-DPA1, HLA-DPB1, HLA-DOA, HLA-DOB, HLA-DRA	384	169	16650	5.64442	2.86163e-07
GOTERM_BP_FAT	GO:0060333~interferon-gamma-mediated signaling pathway	16	3.86473	3.46572e-10	HLA-DQB1, HLA-H, HLA-DRB1, HLA-A, TRIM26, HLA-C, HLA-E, HLA-DQA1, HLA-F, CD44, IRF5, IRF8, HLA-DRB5, HLA-DPA1, HLA-DPB1, HLA-DRA	384	80	16650	8.67188	2.54235e-07
GOTERM_BP_FAT	GO:0006955~immune response	76	18.3575	3.69299e-10	MICA, S100A8, AIF1, LY86, LGMN, S100A9, RORA, HLA-DMB, HLA-DMA, C1QC, TAPBP, MBP, TMEM173, MAP3K5, CD44, CLEC4A, RARA, MX1, LTB, SYK, HLA-H, CD3D, LYN, ZP3, ICAM3, HLA-A, ESR1, HLA-C, COLEC11, HLA-E, HLA-DQA1, HLA-F, THY1, IGSF6, C1QB, CD86, CD36, KLRG1, LILRB4, HLA-DPA1, ZFPM1, CTSB, BTN3A2, LCP1, HLA-DRA, HLA-DQB1, LST1, HLA-DRB1, IFITM1, FGR, CCR1, CD247, ITGB2, ITGAM, SLC11A1, DOCK2, LPXN, TA…	384	1551	16650	2.12464	2.37044e-07
GOTERM_BP_FAT	GO:0007159~leukocyte cell-cell adhesion	36	8.69565	3.20235e-09	HLA-DQB1, MICA, S100A8, HLA-DRB1, AIF1, FERMT3, CD247, S100A9, ITGB2, RORA, HLA-DMB, SLC11A1, DOCK2, CD44, FCER1G, HLA-DRB5, RARA, HLA-DPB1, HLA-DOA, SYK, HAVCR2, PTPN6, LYN, CD3D, ZP3, HLA-A, HLA-E, HLA-DQA1, THY1, P2RX7, CD86, KIAA0922, HLA-DPA1, ZFPM1, LCP1, HLA-DRA	384	491	16650	3.1791	1.82712e-06
GOTERM_BP_FAT	GO:0045087~innate immune response	49	11.8357	4.65935e-09	MICA, S100A8, AIF1, LGMN, LY86, S100A9, C1QC, MAP3K5, TMEM173, CD44, CLEC4A, MX1, SYK, HLA-H, LYN, ICAM3, HLA-A, ESR1, HLA-C, HLA-E, HLA-DQA1, HLA-F, C1QB, CD86, CD36, KLRG1, HLA-DPA1, CTSB, HLA-DRA, HLA-DQB1, FGR, IFITM1, HLA-DRB1, ITGB2, ITGAM, SLC11A1, FCER1G, HLA-DRB5, HLA-DPB1, DEFB1, CSF1R, TYROBP, HAVCR2, PTPN6, TRIM26, CYBA, IRF5, IRF8, SCARA3	384	836	16650	2.5414	2.39257e-06
GOTERM_BP_FAT	GO:0034341~response to interferon-gamma	20	4.83092	5.62597e-09	HLA-DQB1, HLA-H, HLA-DRB1, IFITM1, AIF1, HLA-A, TRIM26, HLA-C, HLA-E, HLA-DQA1, HLA-F, SLC11A1, CD86, CD44, IRF5, IRF8, HLA-DRB5, HLA-DPA1, HLA-DPB1, HLA-DRA	384	161	16650	5.38626	2.6263e-06
GOTERM_BP_FAT	GO:0070486~leukocyte aggregation	34	8.21256	5.73622e-09	HLA-DQB1, MICA, S100A8, HLA-DRB1, AIF1, CD247, S100A9, RORA, HLA-DMB, SLC11A1, DOCK2, CD44, FCER1G, HLA-DRB5, RARA, HLA-DPB1, HLA-DOA, SYK, HAVCR2, PTPN6, LYN, CD3D, ZP3, HLA-A, HLA-E, HLA-DQA1, THY1, P2RX7, CD86, KIAA0922, HLA-DPA1, ZFPM1, LCP1, HLA-DRA	384	454	16650	3.24718	2.45462e-06
GOTERM_BP_FAT	GO:0002682~regulation of immune system process	66	15.942	1.86247e-08	RARRES2, MICA, AIF1, LGMN, SPI1, RORA, HLA-DMB, C1QC, TMEM173, HTRA1, CLEC4A, CSF3R, RARA, SYK, HLA-H, CD3D, LYN, ZP3, ICAM3, HLA-A, ESR1, HLA-C, COLEC11, DAPK2, HLA-E, HLA-DQA1, HCST, THY1, HLA-F, C1QB, CD86, CD36, LILRB4, HLA-DPA1, CTSB, ZFPM1, HLA-DRA, HLA-DQB1, LST1, IFITM1, FGR, HLA-DRB1, CCR1, CD247, ITGB2, ITGAM, SLC11A1, DOCK2, LPXN, HOXA5, TAP2, HLA-DRB5, FCER1G, HLA-DPB1, HLA-DOA, RUNX1…	384	1378	16650	2.07672	7.35674e-06
GOTERM_BP_FAT	GO:1903039~positive regulation of leukocyte cell-cell adhesion	22	5.31401	3.37611e-08	HAVCR2, HLA-DQB1, PTPN6, LYN, HLA-DRB1, CD3D, AIF1, ZP3, CD247, HLA-A, HLA-DMB, HLA-E, HLA-DQA1, THY1, CD86, CD44, HLA-DRB5, HLA-DPA1, RARA, HLA-DPB1, SYK, HLA-DRA	384	218	16650	4.37572	1.2383e-05
GOTERM_BP_FAT	GO:0019752~carboxylic acid metabolic process	46	11.1111	7.03091e-08	BCAT1, LDHC, VARS2, ADHFE1, PFKFB3, STAT5A, PRKAG2, ECHDC2, ACSS2, SLC7A5, ACOX3, SLC7A7, MTHFD1, GSTM2, ACOT7, FASN, HADH, HSD17B8, SYK, SHMT1, PDPR, PDK2, NMNAT2, TBXAS1, CYP1A1, ACADS, CS, MLXIPL, PFKP, NPL, ACACA, DHRS9, ACACB, CYP4V2, LPIN1, MTRR, SLC16A3, P2RX7, PHGDH, GPT, ALOX5, PLA2G4C, AACS, SLC27A2, PCCA, PC	384	826	16650	2.41469	2.40689e-05
GOTERM_BP_FAT	GO:0043436~oxoacid metabolic process	46	11.1111	8.30023e-08	BCAT1, LDHC, VARS2, ADHFE1, PFKFB3, STAT5A, PRKAG2, ECHDC2, ACSS2, SLC7A5, ACOX3, SLC7A7, MTHFD1, GSTM2, ACOT7, FASN, HADH, HSD17B8, SYK, SHMT1, PDPR, PDK2, NMNAT2, TBXAS1, CYP1A1, ACADS, CS, MLXIPL, PFKP, NPL, ACACA, DHRS9, ACACB, CYP4V2, LPIN1, MTRR, SLC16A3, P2RX7, PHGDH, GPT, ALOX5, PLA2G4C, AACS, SLC27A2, PCCA, PC	384	831	16650	2.40016	2.66382e-05
GOTERM_BP_FAT	GO:0071346~cellular response to interferon-gamma	17	4.10628	8.5867e-08	HLA-DQB1, HLA-H, HLA-DRB1, AIF1, HLA-A, TRIM26, HLA-C, HLA-E, HLA-DQA1, HLA-F, CD44, IRF5, IRF8, HLA-DRB5, HLA-DPA1, HLA-DPB1, HLA-DRA	384	135	16650	5.46007	2.59366e-05
GOTERM_BP_FAT	GO:0050870~positive regulation of T cell activation	21	5.07246	8.68761e-08	HAVCR2, HLA-DQB1, PTPN6, LYN, HLA-DRB1, CD3D, AIF1, ZP3, CD247, HLA-A, HLA-DMB, HLA-E, HLA-DQA1, THY1, CD86, HLA-DRB5, HLA-DPA1, RARA, HLA-DPB1, SYK, HLA-DRA	384	210	16650	4.33594	2.47835e-05
GOTERM_BP_FAT	GO:0050867~positive regulation of cell activation	26	6.28019	1.08799e-07	HLA-DQB1, FGR, HLA-DRB1, AIF1, CD247, HLA-DMB, CTGF, FCER1G, HLA-DRB5, RARA, HLA-DPB1, SYK, HAVCR2, PTPN6, LYN, CD3D, PLEK, ZP3, HLA-A, HLA-E, HLA-DQA1, THY1, CD86, RPS6KA1, HLA-DPA1, HLA-DRA	384	320	16650	3.52295	2.9404e-05
GOTERM_BP_FAT	GO:0006952~defense response	68	16.4251	1.3955e-07	RARRES2, MICA, S100A8, AIF1, LY86, CRHBP, LGMN, S100A9, RORA, C1QC, EDNRB, TMEM173, MAP3K5, CD44, HTRA1, CLEC4A, CSF3R, HCP5, ZYX, MX1, SYK, EGFR, HLA-H, LYN, ZP3, ICAM3, HLA-A, ESR1, HLA-C, HLA-E, HLA-DQA1, HLA-F, C1QB, CD86, CD36, KLRG1, HLA-DPA1, CTSB, HLA-DRA, HLA-DQB1, IFITM1, FGR, HLA-DRB1, CCR1, CD247, ITGB2, ITGAM, SLC11A1, DOCK2, HLA-DRB5, FCER1G, HLA-DPB1, DEFB1, TYROBP, CSF1R, HAVCR2, …	384	1518	16650	1.94232	3.58289e-05
GOTERM_BP_FAT	GO:0006629~lipid metabolic process	62	14.9758	1.47272e-07	RARRES3, RARRES2, STAT5A, LGMN, PRKAG2, ECHDC2, RORA, ACSS2, GLB1, ACOX3, GSTM2, ACOT7, NPC1L1, ABHD12, HADH, AGPAT4, FGF1, SYK, EGFR, PDPR, CYP1A1, LYN, ACADS, ZP3, MLXIPL, LGALS12, DHRS9, LPIN1, ALDH3B1, AADAC, DHRS3, CD86, DHRS4, CD36, HSD11B1, ORMDL3, SLC27A2, PCCA, FGR, HSD17B13, GPD1L, PEMT, FASN, INPP5E, HSD17B8, CSF1R, SREBF1, OSBPL5, PDK2, TBXAS1, PLEK, ACACA, CIDEA, ACACB, CYP4V2, P2RX7…	384	1330	16650	2.02126	3.60109e-05
GOTERM_BP_FAT	GO:0006082~organic acid metabolic process	48	11.5942	1.53217e-07	BCAT1, LDHC, ALDH1L1, VARS2, ADHFE1, PFKFB3, STAT5A, PRKAG2, ECHDC2, ACSS2, SLC7A5, ACOX3, SLC7A7, MTHFD1, GSTM2, ACOT7, PEMT, FASN, HADH, HSD17B8, SYK, SHMT1, PDPR, PDK2, NMNAT2, TBXAS1, CYP1A1, ACADS, CS, MLXIPL, PFKP, NPL, ACACA, DHRS9, ACACB, CYP4V2, LPIN1, MTRR, SLC16A3, P2RX7, PHGDH, GPT, ALOX5, PLA2G4C, AACS, SLC27A2, PCCA, PC	384	907	16650	2.29465	3.57617e-05
GOTERM_BP_FAT	GO:0070489~T cell aggregation	31	7.48792	1.60068e-07	HLA-DQB1, MICA, HLA-DRB1, AIF1, CD247, RORA, HLA-DMB, SLC11A1, DOCK2, FCER1G, HLA-DRB5, RARA, HLA-DPB1, HLA-DOA, SYK, HAVCR2, PTPN6, LYN, CD3D, ZP3, HLA-A, HLA-E, HLA-DQA1, THY1, P2RX7, CD86, KIAA0922, HLA-DPA1, ZFPM1, LCP1, HLA-DRA	384	446	16650	3.01377	3.57362e-05
GOTERM_BP_FAT	GO:0042110~T cell activation	31	7.48792	1.60068e-07	HLA-DQB1, MICA, HLA-DRB1, AIF1, CD247, RORA, HLA-DMB, SLC11A1, DOCK2, FCER1G, HLA-DRB5, RARA, HLA-DPB1, HLA-DOA, SYK, HAVCR2, PTPN6, LYN, CD3D, ZP3, HLA-A, HLA-E, HLA-DQA1, THY1, P2RX7, CD86, KIAA0922, HLA-DPA1, ZFPM1, LCP1, HLA-DRA	384	446	16650	3.01377	3.57362e-05
GOTERM_BP_FAT	GO:0070887~cellular response to chemical stimulus	101	24.3961	1.60307e-07	RARRES2, S100A8, AIF1, CRHBP, STAT5A, LHCGR, S100A9, FGFRL1, RORA, AQP1, GSTM1, GSTM2, MAP3K5, GSTM3, EIF4EBP2, CD44, DDX11, CTGF, HTRA1, CSF3R, RARA, MX1, GNG7, SYK, EGFR, HLA-H, CYP1A1, HLA-A, MLXIPL, HLA-C, HLA-E, HLA-DQA1, HLA-F, AADAC, CD36, HLA-DPA1, HLA-DRA, IFITM1, HLA-DRB1, ITGB5, ITGB2, CNTFR, CD68, FCER1G, HLA-DRB5, HLA-DPB1, CSF1R, HAVCR2, SREBF1, PTPN6, ACACA, CIDEA, P2RX7, NCOR2, LY…	384	2648	16650	1.65381	3.42985e-05
GOTERM_BP_FAT	GO:0071593~lymphocyte aggregation	31	7.48792	1.70696e-07	HLA-DQB1, MICA, HLA-DRB1, AIF1, CD247, RORA, HLA-DMB, SLC11A1, DOCK2, FCER1G, HLA-DRB5, RARA, HLA-DPB1, HLA-DOA, SYK, HAVCR2, PTPN6, LYN, CD3D, ZP3, HLA-A, HLA-E, HLA-DQA1, THY1, P2RX7, CD86, KIAA0922, HLA-DPA1, ZFPM1, LCP1, HLA-DRA	384	447	16650	3.00703	3.50602e-05
GOTERM_BP_FAT	GO:0071310~cellular response to organic substance	87	21.0145	2.81234e-07	RARRES2, AIF1, LY86, STAT5A, CRHBP, LHCGR, FGFRL1, SPI1, RORA, AQP1, EDNRB, GSTM2, TMEM173, MAP3K5, EIF4EBP2, CD44, DDX11, HTRA1, CTGF, BOK, PAX8, CSF3R, RARA, ZYX, FGF1, MX1, ANGPT2, LTB, GNG7, SYK, EGFR, HLA-H, CYP1A1, LYN, HLA-A, MLXIPL, ESR1, HLA-C, HLA-E, LPIN1, HLA-DQA1, HLA-F, BBS2, CD86, CD36, HLA-DPA1, CTSB, CASQ2, PMEPA1, HLA-DRA, HLA-DQB1, HLA-DRB1, IFITM1, POLR2L, CCR1, ITGB5, ITGB2, …	384	2186	16650	1.72565	5.55423e-05
GOTERM_BP_FAT	GO:0016337~single organismal cell-cell adhesion	41	9.90338	2.8556e-07	HLA-DQB1, MICA, S100A8, HLA-DRB1, AIF1, FERMT3, S100A9, CD247, ITGB5, ITGB2, RORA, HLA-DMB, SLC11A1, DOCK2, CD44, FCER1G, HLA-DRB5, RARA, HLA-DPB1, HLA-DOA, SYK, HAVCR2, EGFR, PTPN6, PLEK, LYN, CD3D, ZP3, ICAM3, HLA-A, ACTN1, HLA-E, HLA-DQA1, THY1, P2RX7, CD86, KIAA0922, HLA-DPA1, ZFPM1, LCP1, HLA-DRA	384	725	16650	2.45205	5.43078e-05
GOTERM_BP_FAT	GO:0045785~positive regulation of cell adhesion	28	6.76329	2.9903e-07	HLA-DQB1, HLA-DRB1, SPOCK2, AIF1, CD247, HLA-DMB, SMOC2, CD44, HLA-DRB5, RARA, RHOD, HLA-DPB1, SYK, HAVCR2, PTPN6, LYN, CD3D, ZP3, HLA-A, HLA-E, HLA-DQA1, THY1, CD86, EGFLAM, CD36, FBLN2, HLA-DPA1, HLA-DRA	384	385	16650	3.15341	5.48385e-05
GOTERM_BP_FAT	GO:0022409~positive regulation of cell-cell adhesion	22	5.31401	3.04131e-07	HAVCR2, HLA-DQB1, PTPN6, LYN, HLA-DRB1, CD3D, AIF1, ZP3, CD247, HLA-A, HLA-DMB, HLA-E, HLA-DQA1, THY1, CD86, CD44, HLA-DRB5, HLA-DPA1, RARA, HLA-DPB1, SYK, HLA-DRA	384	248	16650	3.8464	5.38507e-05
GOTERM_BP_FAT	GO:0050776~regulation of immune response	47	11.3527	4.57156e-07	HLA-DQB1, MICA, IFITM1, FGR, HLA-DRB1, LGMN, CD247, ITGB2, HLA-DMB, C1QC, ITGAM, SLC11A1, LPXN, TMEM173, CLEC4A, HLA-DRB5, FCER1G, RARA, HLA-DPB1, TYROBP, SYK, HAVCR2, PTPN6, HLA-H, ABR, CD3D, LYN, ZP3, ICAM3, HLA-A, ESR1, HLA-C, COLEC11, HLA-E, HLA-DQA1, THY1, HCST, HLA-F, CYBA, C1QB, P2RX7, CD86, CD36, HLA-DPA1, SCARA3, CTSB, HLA-DRA	384	912	16650	2.23453	7.82468e-05
GOTERM_BP_FAT	GO:0010033~response to organic substance	104	25.1208	5.2315e-07	RARRES2, S100A8, AIF1, CRHBP, STAT5A, LHCGR, FGFRL1, RORA, AQP1, GSTM2, MAP3K5, EIF4EBP2, CD44, DDX11, HTRA1, CTGF, CSF3R, RARA, HADH, MX1, GNG7, SYK, EGFR, HLA-H, CYP1A1, HLA-A, MLXIPL, HLA-C, HLA-E, HLA-DQA1, HLA-F, CD36, HLA-DPA1, HLA-DRA, IFITM1, HLA-DRB1, ITGB5, ITGB2, CNTFR, SLC11A1, CD68, PEMT, FCER1G, HLA-DRB5, HLA-DPB1, DEFB1, RUNX3, CSF1R, HAVCR2, SREBF1, PTPN6, ABR, ACACA, CIDEA, ACACB…	384	2822	16650	1.59794	8.66535e-05
GOTERM_BP_FAT	GO:0098609~cell-cell adhesion	55	13.285	6.03937e-07	MICA, RPL14, S100A8, AIF1, FERMT3, S100A9, FGFRL1, PDLIM1, RORA, HLA-DMB, CD44, RARA, FAM129B, GOLGA3, CDH23, SYK, EGFR, CD3D, LYN, ZP3, ICAM3, HLA-A, PFKP, ACTN1, HLA-E, HLA-DQA1, THY1, CD86, HLA-DPA1, ZFPM1, LCP1, HLA-DRA, HLA-DQB1, HLA-DRB1, CALD1, CD247, ITGB5, ITGB2, SLC11A1, DOCK2, MACF1, FASN, FCER1G, EXOC3, HLA-DRB5, HLA-DPB1, HLA-DOA, EHD4, UNC45A, HAVCR2, PTPN6, PLEK, P2RX7, KIAA0922, S…	384	1164	16650	2.04877	9.69083e-05
GOTERM_BP_FAT	GO:0050865~regulation of cell activation	32	7.72947	6.145e-07	HLA-DQB1, LST1, MICA, FGR, HLA-DRB1, AIF1, CD247, RORA, HLA-DMB, CTGF, FCER1G, HLA-DRB5, RARA, HLA-DPB1, HLA-DOA, SYK, HAVCR2, PTPN6, ABR, PLEK, LYN, CD3D, ZP3, HLA-A, HLA-E, HLA-DQA1, THY1, CD86, RPS6KA1, KIAA0922, HLA-DPA1, HLA-DRA	384	501	16650	2.76946	9.56153e-05
GOTERM_BP_FAT	GO:0044255~cellular lipid metabolic process	51	12.3188	6.3515e-07	RARRES3, RARRES2, STAT5A, PRKAG2, ECHDC2, ACSS2, ACOX3, GLB1, GSTM2, ACOT7, ABHD12, FGF1, AGPAT4, HADH, SYK, EGFR, PDPR, LYN, CYP1A1, ZP3, ACADS, MLXIPL, DHRS9, LPIN1, ALDH3B1, AADAC, DHRS3, CD86, DHRS4, ORMDL3, SLC27A2, PCCA, FGR, GPD1L, FASN, PEMT, INPP5E, HSD17B8, CSF1R, SREBF1, PDK2, TBXAS1, PLEK, ACACA, ACACB, CYP4V2, P2RX7, ALOX5, PLA2G4C, AACS, NCOR2	384	1043	16650	2.12016	9.59218e-05
GOTERM_BP_FAT	GO:0098602~single organism cell adhesion	42	10.1449	6.87716e-07	HLA-DQB1, MICA, S100A8, HLA-DRB1, AIF1, FERMT3, S100A9, FGFRL1, CD247, ITGB5, ITGB2, RORA, HLA-DMB, SLC11A1, DOCK2, CD44, FCER1G, HLA-DRB5, RARA, HLA-DPB1, HLA-DOA, SYK, HAVCR2, EGFR, PTPN6, PLEK, CD3D, LYN, ZP3, ICAM3, HLA-A, ACTN1, HLA-E, HLA-DQA1, THY1, P2RX7, CD86, KIAA0922, HLA-DPA1, ZFPM1, LCP1, HLA-DRA	384	779	16650	2.33773	0.000100893
GOTERM_BP_FAT	GO:0030155~regulation of cell adhesion	37	8.9372	8.26858e-07	HLA-DQB1, HLA-DRB1, AIF1, SPOCK2, FERMT3, CD247, HLA-DMB, SMOC2, LPXN, CD44, MACF1, HLA-DRB5, RARA, HLA-DPB1, RHOD, HLA-DOA, ANGPT2, ARHGDIB, SYK, HAVCR2, PTPN6, LYN, CD3D, ZP3, HLA-A, HLA-E, HLA-DQA1, THY1, DDR1, CD86, EGFLAM, CD36, FBLN2, KIAA0922, TBCD, HLA-DPA1, HLA-DRA	384	643	16650	2.49502	0.000117935
GOTERM_BP_FAT	GO:1903037~regulation of leukocyte cell-cell adhesion	24	5.7971	1.02944e-06	HAVCR2, HLA-DQB1, PTPN6, LYN, HLA-DRB1, CD3D, AIF1, ZP3, CD247, HLA-A, HLA-DMB, HLA-E, HLA-DQA1, THY1, CD86, CD44, KIAA0922, HLA-DRB5, HLA-DPA1, RARA, HLA-DPB1, HLA-DOA, SYK, HLA-DRA	384	313	16650	3.32468	0.000142859
GOTERM_BP_FAT	GO:0001775~cell activation	46	11.1111	1.06525e-06	HLA-DQB1, LST1, MICA, HLA-DRB1, FGR, AIF1, FERMT3, CD247, GNA12, SPI1, ITGB2, RORA, HLA-DMB, SLC11A1, DOCK2, CTGF, HLA-DRB5, FCER1G, RARA, HLA-DPB1, HLA-DOA, IMPDH1, TYROBP, SYK, HAVCR2, EGFR, PTPN6, ABR, PLEK, CD3D, LYN, ZP3, HLA-A, ACTN1, HLA-E, HLA-DQA1, S100A13, THY1, P2RX7, CD86, RPS6KA1, KIAA0922, HLA-DPA1, ZFPM1, LCP1, HLA-DRA	384	910	16650	2.19179	0.000143939
GOTERM_BP_FAT	GO:0019886~antigen processing and presentation of exogenous peptide antigen via MHC class II	13	3.1401	1.27917e-06	HLA-DQB1, HLA-DRB1, LGMN, HLA-DMB, HLA-DMA, HLA-DQA1, FCER1G, HLA-DRB5, HLA-DPA1, HLA-DPB1, HLA-DOA, HLA-DOB, HLA-DRA	384	92	16650	6.12687	0.000168411
GOTERM_BP_FAT	GO:0050778~positive regulation of immune response	38	9.17874	1.31977e-06	HLA-DQB1, FGR, HLA-DRB1, LGMN, CD247, ITGB2, HLA-DMB, C1QC, ITGAM, SLC11A1, LPXN, TMEM173, CLEC4A, FCER1G, HLA-DRB5, RARA, HLA-DPB1, SYK, HAVCR2, PTPN6, LYN, CD3D, ZP3, ICAM3, HLA-A, COLEC11, HLA-E, HLA-DQA1, THY1, C1QB, CYBA, P2RX7, CD86, CD36, HLA-DPA1, SCARA3, CTSB, HLA-DRA	384	684	16650	2.40885	0.000169412
GOTERM_BP_FAT	GO:0006631~fatty acid metabolic process	26	6.28019	1.3405e-06	PDK2, PDPR, TBXAS1, CYP1A1, ACADS, STAT5A, PRKAG2, MLXIPL, ACACA, ECHDC2, ACACB, CYP4V2, ACSS2, LPIN1, ACOX3, GSTM2, ACOT7, FASN, ALOX5, HADH, PLA2G4C, AACS, SLC27A2, PCCA, HSD17B8, SYK	384	366	16650	3.08017	0.000167875
GOTERM_BP_FAT	GO:0050863~regulation of T cell activation	23	5.55556	1.73474e-06	HAVCR2, HLA-DQB1, PTPN6, LYN, HLA-DRB1, CD3D, AIF1, ZP3, CD247, HLA-A, HLA-DMB, HLA-E, HLA-DQA1, THY1, CD86, KIAA0922, HLA-DRB5, HLA-DPA1, RARA, HLA-DPB1, HLA-DOA, SYK, HLA-DRA	384	299	16650	3.33534	0.000212071
GOTERM_BP_FAT	GO:0006790~sulfur compound metabolic process	26	6.28019	1.79792e-06	PDK2, PDPR, SPOCK2, STAT5A, ACACA, GSTT1, SLC19A3, ACACB, ACSS2, GSTM5, TCF7L2, MTRR, GLB1, GSTM1, MTHFD1, GSTM2, GSTM3, ACOT7, EGFLAM, PAX8, PEMT, FASN, PHGDH, CHST13, SULT1C2, EXT1	384	372	16650	3.03049	0.000214683
GOTERM_BP_FAT	GO:0002495~antigen processing and presentation of peptide antigen via MHC class II	13	3.1401	2.02769e-06	HLA-DQB1, HLA-DRB1, LGMN, HLA-DMB, HLA-DMA, HLA-DQA1, FCER1G, HLA-DRB5, HLA-DPA1, HLA-DPB1, HLA-DOA, HLA-DOB, HLA-DRA	384	96	16650	5.87158	0.000236613
GOTERM_BP_FAT	GO:0032787~monocarboxylic acid metabolic process	33	7.97101	2.17343e-06	LDHC, PFKFB3, STAT5A, PRKAG2, ECHDC2, ACSS2, ACOX3, GSTM2, ACOT7, FASN, HADH, SYK, HSD17B8, PDPR, PDK2, TBXAS1, CYP1A1, ACADS, MLXIPL, ACACA, PFKP, DHRS9, CYP4V2, ACACB, LPIN1, SLC16A3, P2RX7, ALOX5, AACS, PLA2G4C, SLC27A2, PCCA, PC	384	559	16650	2.55968	0.000247982
GOTERM_BP_FAT	GO:0031295~T cell costimulation	12	2.89855	2.36862e-06	HLA-DQB1, PTPN6, CD86, CD3D, HLA-DRB1, LYN, CD247, HLA-DRB5, HLA-DPA1, HLA-DPB1, HLA-DQA1, HLA-DRA	384	81	16650	6.42361	0.000264376
GOTERM_BP_FAT	GO:0031294~lymphocyte costimulation	12	2.89855	2.67995e-06	HLA-DQB1, PTPN6, CD86, CD3D, HLA-DRB1, LYN, CD247, HLA-DRB5, HLA-DPA1, HLA-DPB1, HLA-DQA1, HLA-DRA	384	82	16650	6.34527	0.000292756
GOTERM_BP_FAT	GO:0042098~T cell proliferation	17	4.10628	2.7307e-06	HAVCR2, PTPN6, HLA-DRB1, AIF1, ZP3, HLA-A, HLA-DMB, HLA-E, SLC11A1, P2RX7, DOCK2, CD86, KIAA0922, HLA-DRB5, HLA-DPA1, HLA-DPB1, SYK	384	174	16650	4.23626	0.000292086
GOTERM_BP_FAT	GO:0002504~antigen processing and presentation of peptide or polysaccharide antigen via MHC class II	13	3.1401	2.82034e-06	HLA-DQB1, HLA-DRB1, LGMN, HLA-DMB, HLA-DMA, HLA-DQA1, FCER1G, HLA-DRB5, HLA-DPA1, HLA-DPB1, HLA-DOA, HLA-DOB, HLA-DRA	384	99	16650	5.69366	0.000295517
GOTERM_BP_FAT	GO:0002696~positive regulation of leukocyte activation	23	5.55556	3.31765e-06	HAVCR2, HLA-DQB1, PTPN6, FGR, LYN, HLA-DRB1, CD3D, ZP3, AIF1, CD247, HLA-A, HLA-DMB, HLA-E, HLA-DQA1, THY1, CD86, FCER1G, HLA-DRB5, HLA-DPA1, RARA, HLA-DPB1, SYK, HLA-DRA	384	311	16650	3.20664	0.000340666
GOTERM_BP_FAT	GO:0055114~oxidation-reduction process	47	11.3527	3.56831e-06	LDHC, STEAP3, HTATIP2, ALDH1L1, ADHFE1, PFKFB3, HSD17B13, PRKAG2, LDHD, ADH1B, ECHDC2, ACSS2, ACOX3, MTHFD1, GPD1L, DNAJC15, FMO3, FASN, TPO, GPX7, HADH, IMPDH1, NQO2, HSD17B8, PDPR, SH3PXD2A, TBXAS1, CYP1A1, ACADS, CS, PFKP, DHRS9, GYG2, CYP4V2, ACACB, ALDH3B1, MTRR, CYBA, DHRS3, DHRS4, NXN, GAA, HSD11B1, PHGDH, ALOX5, STBD1, SLC27A2	384	983	16650	2.07313	0.000359216
GOTERM_BP_FAT	GO:0045321~leukocyte activation	39	9.42029	4.02868e-06	HLA-DQB1, LST1, MICA, FGR, HLA-DRB1, AIF1, CD247, SPI1, ITGB2, RORA, HLA-DMB, SLC11A1, DOCK2, FCER1G, HLA-DRB5, RARA, HLA-DPB1, HLA-DOA, IMPDH1, TYROBP, SYK, HAVCR2, PTPN6, ABR, LYN, CD3D, ZP3, HLA-A, HLA-E, HLA-DQA1, S100A13, THY1, P2RX7, CD86, KIAA0922, HLA-DPA1, ZFPM1, LCP1, HLA-DRA	384	747	16650	2.26374	0.000397754
GOTERM_BP_FAT	GO:0032673~regulation of interleukin-4 production	8	1.93237	4.1591e-06	HAVCR2, CD86, HLA-DRB1, ZP3, HLA-DRB5, RARA, ZFPM1, HLA-E	384	30	16650	11.5625	0.000402882
GOTERM_BP_FAT	GO:0002694~regulation of leukocyte activation	29	7.00483	4.20006e-06	HLA-DQB1, LST1, MICA, FGR, HLA-DRB1, AIF1, CD247, RORA, HLA-DMB, FCER1G, HLA-DRB5, RARA, HLA-DPB1, HLA-DOA, SYK, HAVCR2, PTPN6, ABR, LYN, CD3D, ZP3, HLA-A, HLA-E, HLA-DQA1, THY1, CD86, KIAA0922, HLA-DPA1, HLA-DRA	384	468	16650	2.6868	0.000399315
GOTERM_BP_FAT	GO:0046649~lymphocyte activation	35	8.45411	5.89191e-06	HLA-DQB1, LST1, MICA, HLA-DRB1, AIF1, CD247, SPI1, ITGB2, RORA, HLA-DMB, SLC11A1, DOCK2, FCER1G, HLA-DRB5, RARA, HLA-DPB1, HLA-DOA, IMPDH1, SYK, HAVCR2, PTPN6, LYN, CD3D, ZP3, HLA-A, HLA-E, HLA-DQA1, THY1, P2RX7, CD86, KIAA0922, HLA-DPA1, ZFPM1, LCP1, HLA-DRA	384	643	16650	2.36015	0.00054994
GOTERM_BP_FAT	GO:0071345~cellular response to cytokine stimulus	37	8.9372	6.98684e-06	HLA-DQB1, IFITM1, HLA-DRB1, AIF1, CCR1, STAT5A, CRHBP, CNTFR, RORA, MAP3K5, TMEM173, CD44, PDE1B, FASN, CSF3R, HLA-DRB5, HLA-DPB1, MX1, LTB, SYK, CSF1R, HLA-H, PTPN6, HLA-A, TRIM26, HLA-C, HLA-E, HLA-DQA1, HLA-F, BBS2, CYBA, CD86, PDE2A, IRF5, IRF8, HLA-DPA1, HLA-DRA	384	706	16650	2.27238	0.000640465
GOTERM_BP_FAT	GO:0016053~organic acid biosynthetic process	21	5.07246	7.20866e-06	LDHC, BCAT1, SHMT1, TBXAS1, CYP1A1, PRKAG2, ACACA, MLXIPL, DHRS9, ACACB, ACSS2, MTRR, MTHFD1, ACOT7, PHGDH, FASN, GPT, ALOX5, SLC27A2, SYK, HSD17B8	384	278	16650	3.27535	0.000649203
GOTERM_BP_FAT	GO:0002474~antigen processing and presentation of peptide antigen via MHC class I	12	2.89855	8.37785e-06	HLA-DQB1, HLA-H, CYBA, CD36, TAP2, HLA-A, FCER1G, ITGB5, HLA-C, HLA-E, TAPBP, HLA-F	384	92	16650	5.65557	0.000741456
GOTERM_BP_FAT	GO:0002396~MHC protein complex assembly	5	1.20773	9.13283e-06	HLA-DRB1, HLA-DMB, HLA-DMA, HLA-DRA, TAPBP	384	7	16650	30.971	0.000794554
GOTERM_BP_FAT	GO:0002684~positive regulation of immune system process	45	10.8696	9.91936e-06	HLA-DQB1, RARRES2, FGR, HLA-DRB1, AIF1, CCR1, LGMN, CD247, ITGB2, HLA-DMB, C1QC, ITGAM, SLC11A1, LPXN, TMEM173, HOXA5, TAP2, CLEC4A, HLA-DRB5, FCER1G, RARA, HLA-DPB1, RUNX1, SYK, HAVCR2, PTPN6, CD3D, LYN, ZP3, ICAM3, HLA-A, COLEC11, DAPK2, HLA-E, HLA-DQA1, THY1, CYBA, C1QB, P2RX7, CD86, CD36, HLA-DPA1, SCARA3, CTSB, HLA-DRA	384	960	16650	2.03247	0.000848576
GOTERM_BP_FAT	GO:0001816~cytokine production	34	8.21256	1.01251e-05	S100A8, POLR2L, FGR, HLA-DRB1, S100A9, RORA, POMC, SLC11A1, TMEM173, FCER1G, HLA-DRB5, RARA, HLA-DPB1, RUNX1, LTB, SYK, CSF1R, HAVCR2, LYN, ZP3, HLA-A, CIDEA, HLA-E, S100A13, CYBA, P2RX7, CD86, CD36, IRF5, IRF8, SPTBN1, HLA-DPA1, ZFPM1, BTN3A2	384	631	16650	2.33632	0.000851972
GOTERM_BP_FAT	GO:0001819~positive regulation of cytokine production	25	6.03865	1.08428e-05	FGR, POLR2L, RORA, SLC11A1, TMEM173, FCER1G, RARA, HLA-DPB1, RUNX1, LTB, SYK, CSF1R, HAVCR2, ZP3, HLA-A, HLA-E, CYBA, P2RX7, CD86, CD36, IRF5, IRF8, SPTBN1, HLA-DPA1, ZFPM1	384	386	16650	2.80825	0.000897629
GOTERM_BP_FAT	GO:0022407~regulation of cell-cell adhesion	25	6.03865	1.08428e-05	HLA-DQB1, HLA-DRB1, AIF1, FERMT3, CD247, HLA-DMB, CD44, HLA-DRB5, RARA, HLA-DPB1, HLA-DOA, SYK, HAVCR2, PTPN6, LYN, CD3D, ZP3, HLA-A, HLA-E, HLA-DQA1, THY1, CD86, KIAA0922, HLA-DPA1, HLA-DRA	384	386	16650	2.80825	0.000897629
GOTERM_BP_FAT	GO:0046394~carboxylic acid biosynthetic process	20	4.83092	1.09025e-05	LDHC, BCAT1, SHMT1, TBXAS1, PRKAG2, ACACA, MLXIPL, DHRS9, ACACB, ACSS2, MTRR, MTHFD1, ACOT7, PHGDH, FASN, GPT, ALOX5, SLC27A2, SYK, HSD17B8	384	262	16650	3.30988	0.000888248
GOTERM_BP_FAT	GO:0046651~lymphocyte proliferation	20	4.83092	1.14657e-05	HAVCR2, PTPN6, LST1, LYN, HLA-DRB1, AIF1, ZP3, HLA-A, HLA-DMB, HLA-E, SLC11A1, P2RX7, DOCK2, CD86, KIAA0922, HLA-DRB5, HLA-DPA1, HLA-DPB1, IMPDH1, SYK	384	263	16650	3.29729	0.000919522
GOTERM_BP_FAT	GO:0051251~positive regulation of lymphocyte activation	21	5.07246	1.15238e-05	HAVCR2, HLA-DQB1, PTPN6, LYN, HLA-DRB1, CD3D, AIF1, ZP3, CD247, HLA-A, HLA-DMB, HLA-E, HLA-DQA1, THY1, CD86, HLA-DRB5, HLA-DPA1, RARA, HLA-DPB1, SYK, HLA-DRA	384	287	16650	3.17264	0.000909968
GOTERM_BP_FAT	GO:0002253~activation of immune response	31	7.48792	1.16213e-05	HLA-DQB1, FGR, HLA-DRB1, LGMN, CD247, ITGB2, C1QC, ITGAM, LPXN, TMEM173, CLEC4A, FCER1G, HLA-DRB5, HLA-DPB1, SYK, HAVCR2, PTPN6, LYN, CD3D, ICAM3, COLEC11, HLA-DQA1, THY1, C1QB, CYBA, CD86, CD36, HLA-DPA1, SCARA3, CTSB, HLA-DRA	384	550	16650	2.44389	0.000903766
GOTERM_BP_FAT	GO:0032943~mononuclear cell proliferation	20	4.83092	1.27685e-05	HAVCR2, PTPN6, LST1, LYN, HLA-DRB1, AIF1, ZP3, HLA-A, HLA-DMB, HLA-E, SLC11A1, P2RX7, DOCK2, CD86, KIAA0922, HLA-DRB5, HLA-DPA1, HLA-DPB1, IMPDH1, SYK	384	265	16650	3.27241	0.000978131
GOTERM_BP_FAT	GO:0034097~response to cytokine	39	9.42029	2.02456e-05	HLA-DQB1, IFITM1, HLA-DRB1, AIF1, CCR1, STAT5A, CRHBP, CNTFR, RORA, SLC11A1, TMEM173, MAP3K5, CD44, PDE1B, FASN, CSF3R, HLA-DRB5, RARA, HLA-DPB1, MX1, LTB, SYK, CSF1R, PTPN6, HLA-H, HLA-A, TRIM26, HLA-C, HLA-E, HLA-DQA1, HLA-F, BBS2, CYBA, CD86, PDE2A, IRF5, IRF8, HLA-DPA1, HLA-DRA	384	802	16650	2.1085	0.00152769
GOTERM_BP_FAT	GO:0044712~single-organism catabolic process	40	9.66184	2.29465e-05	BCAT1, RARRES3, PFKFB3, MMP9, ECHDC2, ACOX3, GLB1, PDE1B, COL6A1, INPP5E, ABHD12, HADH, COL18A1, SHMT1, CYP1A1, ACADS, MLXIPL, PFKP, CECR1, NPL, CIDEA, GYG2, MMP15, ACACB, LPIN1, ALDH3B1, MTRR, GLYCTK, AADAC, P2RX7, PDE2A, GAA, GPT, CTSB, PLA2G4C, STBD1, ADAMTS2, SLC27A2, PCCA, LRP5	384	837	16650	2.07213	0.00170625
GOTERM_BP_FAT	GO:0048534~hematopoietic or lymphoid organ development	38	9.17874	2.40437e-05	MMP9, CCR1, SPI1, MKNK2, RORA, C1QC, DOCK2, HOXA3, PDE1B, HOXA5, TPO, CSF3R, FCER1G, RARA, HLA-DOA, RUNX1, ETV6, LTB, RUNX3, TYROBP, CSF1R, SYK, PTPN6, SH3PXD2A, PLEK, CD3D, LYN, EPB42, ACTN1, CD86, PDE2A, KIAA0922, NOTCH4, IRF8, LILRB4, RASSF2, ZFPM1, LRP5	384	778	16650	2.11781	0.00176225
GOTERM_BP_FAT	GO:0044283~small molecule biosynthetic process	28	6.76329	2.47961e-05	LDHC, BCAT1, PRKAG2, LHCGR, ACSS2, MTHFD1, ACOT7, FASN, NPC1L1, FGF1, SYK, HSD17B8, SREBF1, SHMT1, TBXAS1, PLEK, CYP1A1, MLXIPL, ACACA, DHRS9, ACACB, MTRR, PHGDH, GPT, ALOX5, AACS, SLC27A2, PC	384	488	16650	2.48783	0.00179177
GOTERM_BP_FAT	GO:0032609~interferon-gamma production	12	2.89855	2.48093e-05	HAVCR2, SLC11A1, HLA-DRB1, ZP3, IRF8, HLA-A, HLA-DRB5, RARA, HLA-DPA1, ZFPM1, HLA-DPB1, BTN3A2	384	103	16650	5.05158	0.00176784
GOTERM_BP_FAT	GO:0070661~leukocyte proliferation	20	4.83092	2.75246e-05	HAVCR2, PTPN6, LST1, LYN, HLA-DRB1, AIF1, ZP3, HLA-A, HLA-DMB, HLA-E, SLC11A1, P2RX7, DOCK2, CD86, KIAA0922, HLA-DRB5, HLA-DPA1, HLA-DPB1, IMPDH1, SYK	384	280	16650	3.0971	0.0019343
GOTERM_BP_FAT	GO:0046903~secretion	48	11.5942	2.83911e-05	STEAP3, TF, RARRES2, S100A8, HLA-DRB1, FGR, CRHBP, STAT5A, CCR1, S100A9, POMC, AQP1, TCF7L2, EDNRB, CTGF, PAX8, SLC1A7, HLA-DRB5, FCER1G, EXOC3, HADH, CSF1R, SYK, HAVCR2, RHBDF2, EGFR, SREBF1, ABR, PLEK, LYN, ZP3, RPH3AL, CIDEA, ACTN1, SCRN2, HLA-E, S100A13, DDR1, CYBA, P2RX7, CD36, SPTBN1, SYTL2, AACS, BTN3A2, NCOR2, LRP5, MYH10	384	1098	16650	1.89549	0.0019682
GOTERM_BP_FAT	GO:0031589~cell-substrate adhesion	21	5.07246	2.91039e-05	PARVG, SPOCK2, FERMT3, FGFRL1, ITGB5, ACTN1, ITGB2, THY1, DDR1, SMOC2, EGFLAM, CD36, CD44, MACF1, CTGF, FBLN2, TBCD, MSLN, RHOD, ZYX, ANGPT2	384	306	16650	2.97564	0.00199069
GOTERM_BP_FAT	GO:0051249~regulation of lymphocyte activation	25	6.03865	3.04602e-05	HLA-DQB1, MICA, LST1, HLA-DRB1, AIF1, CD247, HLA-DMB, HLA-DRB5, RARA, HLA-DPB1, HLA-DOA, SYK, HAVCR2, PTPN6, LYN, CD3D, ZP3, HLA-A, HLA-E, HLA-DQA1, THY1, CD86, KIAA0922, HLA-DPA1, HLA-DRA	384	411	16650	2.63743	0.00205599
GOTERM_BP_FAT	GO:0002480~antigen processing and presentation of exogenous peptide antigen via MHC class I, TAP-independent	5	1.20773	3.16944e-05	HLA-H, HLA-A, HLA-C, HLA-E, HLA-F	384	9	16650	24.0885	0.00211145
GOTERM_BP_FAT	GO:0002520~immune system development	39	9.42029	3.3725e-05	MMP9, CCR1, SPI1, MKNK2, RORA, C1QC, DOCK2, HOXA3, PDE1B, HOXA5, TPO, CSF3R, FCER1G, RARA, HLA-DOA, RUNX1, ETV6, LTB, RUNX3, TYROBP, CSF1R, SYK, HAVCR2, PTPN6, SH3PXD2A, PLEK, CD3D, LYN, EPB42, ACTN1, CD86, PDE2A, KIAA0922, NOTCH4, IRF8, LILRB4, RASSF2, ZFPM1, LRP5	384	821	16650	2.0597	0.0022178
GOTERM_BP_FAT	GO:0002683~negative regulation of immune system process	24	5.7971	3.51711e-05	HAVCR2, PTPN6, ABR, MICA, LST1, LYN, HLA-DRB1, HLA-A, HLA-E, C1QC, THY1, LPXN, CD86, HTRA1, HOXA5, KIAA0922, LILRB4, FCER1G, HLA-DRB5, RARA, ZFPM1, HLA-DOA, RUNX1, HLA-DOB	384	388	16650	2.68202	0.00228355
GOTERM_BP_FAT	GO:0031347~regulation of defense response	34	8.21256	4.08794e-05	MICA, S100A8, FGR, LGMN, CD247, S100A9, ITGB2, RORA, ITGAM, EDNRB, DOCK2, TMEM173, HTRA1, CLEC4A, FCER1G, ZYX, SYK, HAVCR2, EGFR, PTPN6, ABR, LYN, ZP3, ICAM3, HLA-A, ESR1, HLA-E, CYBA, CD86, CD36, PDE2A, METRNL, SCARA3, CTSB	384	676	16650	2.1808	0.00262056
GOTERM_BP_FAT	GO:0002573~myeloid leukocyte differentiation	16	3.86473	4.66854e-05	SH3PXD2A, LYN, CCR1, MMP9, SPI1, C1QC, CD86, PDE2A, PDE1B, LILRB4, RASSF2, RARA, ZFPM1, RUNX1, TYROBP, CSF1R	384	195	16650	3.55769	0.00295532
GOTERM_BP_FAT	GO:0042129~regulation of T cell proliferation	14	3.38164	4.70542e-05	HAVCR2, PTPN6, HLA-DRB1, AIF1, ZP3, HLA-A, HLA-DMB, HLA-E, CD86, KIAA0922, HLA-DRB5, HLA-DPA1, HLA-DPB1, SYK	384	151	16650	4.02007	0.00294236
GOTERM_BP_FAT	GO:0002252~immune effector process	36	8.69565	4.76968e-05	HLA-DQB1, MICA, IFITM1, FGR, HLA-DRB1, CD247, RORA, HLA-DMB, C1QC, SLC11A1, DOCK2, TMEM173, HTRA1, FCER1G, HLA-DRB5, RARA, MX1, TYROBP, SYK, HAVCR2, PTPN6, ABR, LYN, ZP3, HLA-A, COLEC11, HLA-E, S100A13, C1QB, P2RX7, CD86, CD36, IRF5, ZFPM1, BTN3A2, LCP1	384	742	16650	2.10369	0.0029466
GOTERM_BP_FAT	GO:0032844~regulation of homeostatic process	26	6.28019	4.8758e-05	EGFR, PTPN6, HLA-DRB1, LYN, SPI1, MLXIPL, RORA, TPCN2, THY1, GPD1L, GSTM2, CYBA, EDNRB, P2RX7, CD36, HOXA5, HLA-DRB5, FCER1G, METRNL, NEDD4L, ZFPM1, RASA3, CASQ2, LRP5, CSF1R, SYK	384	451	16650	2.49965	0.00297626
GOTERM_BP_FAT	GO:0050670~regulation of lymphocyte proliferation	16	3.86473	5.57552e-05	HAVCR2, PTPN6, LST1, LYN, HLA-DRB1, AIF1, ZP3, HLA-A, HLA-DMB, HLA-E, CD86, KIAA0922, HLA-DRB5, HLA-DPA1, HLA-DPB1, SYK	384	198	16650	3.50379	0.0033627
GOTERM_BP_FAT	GO:1901700~response to oxygen-containing compound	58	14.0097	5.83708e-05	RARRES2, S100A8, AIF1, LY86, STAT5A, CRHBP, SPI1, RORA, AQP1, EDNRB, MAP3K5, EIF4EBP2, DDX11, CTGF, RARA, GPX7, HADH, ANGPT2, GNG7, KCNMA1, EGFR, CYP1A1, LYN, MLXIPL, ESR1, MMP15, LPIN1, CD86, CD36, HLA-DRB1, TCF7L2, TPCN2, RGS10, SLC11A1, PEMT, HLA-DRB5, COL6A1, DEFB1, HAVCR2, COL18A1, SREBF1, PDK2, SHMT1, ABR, TBXAS1, PTPRE, ACACA, CYBA, SH3BP4, P2RX7, PDE2A, IRF5, RPS6KA2, IRF8, AACS, NCOR2, L…	384	1466	16650	1.71545	0.00347932
GOTERM_BP_FAT	GO:0032944~regulation of mononuclear cell proliferation	16	3.86473	5.89322e-05	HAVCR2, PTPN6, LST1, LYN, HLA-DRB1, AIF1, ZP3, HLA-A, HLA-DMB, HLA-E, CD86, KIAA0922, HLA-DRB5, HLA-DPA1, HLA-DPB1, SYK	384	199	16650	3.48618	0.00347242
GOTERM_BP_FAT	GO:0001817~regulation of cytokine production	30	7.24638	7.22405e-05	POLR2L, FGR, HLA-DRB1, RORA, POMC, SLC11A1, TMEM173, FCER1G, HLA-DRB5, RARA, HLA-DPB1, RUNX1, LTB, SYK, CSF1R, HAVCR2, LYN, ZP3, HLA-A, CIDEA, HLA-E, CYBA, P2RX7, CD86, CD36, IRF5, IRF8, SPTBN1, HLA-DPA1, ZFPM1	384	577	16650	2.25439	0.00420668
GOTERM_BP_FAT	GO:0032649~regulation of interferon-gamma production	11	2.657	7.83032e-05	HAVCR2, SLC11A1, HLA-DRB1, ZP3, IRF8, HLA-A, HLA-DRB5, RARA, HLA-DPA1, ZFPM1, HLA-DPB1	384	97	16650	4.91704	0.00450782
GOTERM_BP_FAT	GO:0051186~cofactor metabolic process	23	5.55556	8.91425e-05	NMNAT2, SHMT1, PDK2, PDPR, ALDH1L1, CYP1A1, PFKFB3, PRKAG2, ACACA, MLXIPL, PFKP, ACACB, ACSS2, MTRR, GPD1L, MTHFD1, P2RX7, ACOT7, PEMT, FASN, PCCA, MOCS1, PC	384	385	16650	2.5903	0.00507339
GOTERM_BP_FAT	GO:0002757~immune response-activating signal transduction	27	6.52174	9.31333e-05	HLA-DQB1, FGR, HLA-DRB1, LGMN, CD247, ITGB2, ITGAM, LPXN, CLEC4A, FCER1G, HLA-DRB5, HLA-DPB1, SYK, HAVCR2, PTPN6, LYN, CD3D, ICAM3, HLA-DQA1, THY1, CYBA, CD86, CD36, HLA-DPA1, SCARA3, CTSB, HLA-DRA	384	498	16650	2.35081	0.00524184
GOTERM_BP_FAT	GO:0070663~regulation of leukocyte proliferation	16	3.86473	9.81779e-05	HAVCR2, PTPN6, LST1, LYN, HLA-DRB1, AIF1, ZP3, HLA-A, HLA-DMB, HLA-E, CD86, KIAA0922, HLA-DRB5, HLA-DPA1, HLA-DPB1, SYK	384	208	16650	3.33534	0.0054651
GOTERM_BP_FAT	GO:0030097~hemopoiesis	35	8.45411	9.99162e-05	MMP9, CCR1, SPI1, MKNK2, RORA, C1QC, DOCK2, PDE1B, HOXA5, TPO, CSF3R, FCER1G, RARA, HLA-DOA, ETV6, RUNX1, RUNX3, TYROBP, CSF1R, SYK, PTPN6, SH3PXD2A, PLEK, LYN, CD3D, EPB42, ACTN1, CD86, PDE2A, KIAA0922, NOTCH4, IRF8, LILRB4, RASSF2, ZFPM1	384	739	16650	2.05356	0.00550196
GOTERM_BP_FAT	GO:0002503~peptide antigen assembly with MHC class II protein complex	4	0.966184	0.00011669	HLA-DRB1, HLA-DMB, HLA-DMA, HLA-DRA	384	5	16650	34.6875	0.00635457
GOTERM_BP_FAT	GO:0002399~MHC class II protein complex assembly	4	0.966184	0.00011669	HLA-DRB1, HLA-DMB, HLA-DMA, HLA-DRA	384	5	16650	34.6875	0.00635457
GOTERM_BP_FAT	GO:0002366~leukocyte activation involved in immune response	16	3.86473	0.000120202	HAVCR2, ABR, FGR, LYN, RORA, HLA-DMB, S100A13, SLC11A1, CD86, DOCK2, FCER1G, RARA, ZFPM1, LCP1, TYROBP, SYK	384	212	16650	3.27241	0.00647654
GOTERM_BP_FAT	GO:0019216~regulation of lipid metabolic process	19	4.58937	0.000122513	SREBF1, PDK2, PDPR, RARRES2, FGR, LYN, ZP3, HSD17B13, PRKAG2, MLXIPL, LGALS12, CIDEA, RORA, ACACB, AADAC, DNAJC15, H2AFY, ORMDL3, FGF1	384	287	16650	2.87048	0.00653213
GOTERM_BP_FAT	GO:0044282~small molecule catabolic process	21	5.07246	0.000130497	BCAT1, SHMT1, CYP1A1, PFKFB3, ACADS, NPL, PFKP, ECHDC2, ACACB, LPIN1, ALDH3B1, GLB1, MTRR, ACOX3, GLYCTK, GPT, INPP5E, HADH, SLC27A2, PCCA, LRP5	384	341	16650	2.67023	0.00688493
GOTERM_BP_FAT	GO:0042590~antigen processing and presentation of exogenous peptide antigen via MHC class I	9	2.17391	0.000130556	HLA-H, CYBA, CD36, HLA-A, FCER1G, ITGB5, HLA-C, HLA-E, HLA-F	384	66	16650	5.91264	0.00681796
GOTERM_BP_FAT	GO:0006732~coenzyme metabolic process	20	4.83092	0.000131891	NMNAT2, SHMT1, PDK2, PDPR, ALDH1L1, PFKFB3, PRKAG2, ACACA, MLXIPL, PFKP, ACACB, ACSS2, MTRR, GPD1L, MTHFD1, P2RX7, ACOT7, PEMT, FASN, MOCS1	384	315	16650	2.75298	0.00681813
GOTERM_BP_FAT	GO:0002263~cell activation involved in immune response	16	3.86473	0.00013332	HAVCR2, ABR, FGR, LYN, RORA, HLA-DMB, S100A13, SLC11A1, CD86, DOCK2, FCER1G, RARA, ZFPM1, LCP1, TYROBP, SYK	384	214	16650	3.24182	0.00682305
GOTERM_BP_FAT	GO:0032101~regulation of response to external stimulus	34	8.21256	0.000138245	RARRES2, S100A8, PLXNA1, AIF1, LY86, CCR1, S100A9, CD247, RORA, EDNRB, DOCK2, TMEM173, HTRA1, FCER1G, ZYX, FGF1, ANGPT2, SYK, HAVCR2, EGFR, ABR, PLEK, LYN, ZP3, HLA-A, ESR1, DAPK2, BBS2, CYBA, CD36, PDE2A, SEMA4G, GRK4, METRNL	384	721	16650	2.04469	0.00700442
GOTERM_BP_FAT	GO:0030099~myeloid cell differentiation	21	5.07246	0.000143076	PTPN6, SH3PXD2A, LYN, EPB42, MMP9, CCR1, SPI1, ACTN1, C1QC, CD86, PDE2A, PDE1B, HOXA5, LILRB4, RASSF2, IRF8, RARA, ZFPM1, RUNX1, TYROBP, CSF1R	384	343	16650	2.65466	0.00717751
GOTERM_BP_FAT	GO:0002274~myeloid leukocyte activation	13	3.1401	0.000152243	HAVCR2, SLC11A1, DOCK2, CD86, ABR, LYN, FGR, AIF1, SPI1, FCER1G, S100A13, SYK, TYROBP	384	147	16650	3.8345	0.00756181
GOTERM_BP_FAT	GO:0007229~integrin-mediated signaling pathway	11	2.657	0.00016519	PLEK, FGR, CTGF, FERMT3, FCER1G, ITGB5, ITGB2, ZYX, ITGAM, SYK, TYROBP	384	106	16650	4.49956	0.00812375
GOTERM_BP_FAT	GO:0048878~chemical homeostasis	44	10.628	0.000166562	STEAP3, TF, S100A8, HLA-DRB1, CCR1, S100A9, RORA, POMC, AQP1, TCF7L2, ACOX3, TPCN2, CKB, GPD1L, SLC11A1, GSTM2, EDNRB, TAP2, HLA-DRB5, NEDD4L, SLC4A4, RASA3, CDH23, KCNMA1, EGFR, PDK2, PTPN6, TBXAS1, LYN, EPB42, ACADS, MLXIPL, RPH3AL, ACACA, ESR1, THY1, CYBA, P2RX7, CD36, GRINA, ORMDL3, AACS, CASQ2, LRP5	384	1049	16650	1.8187	0.00811327
GOTERM_BP_FAT	GO:0050900~leukocyte migration	22	5.31401	0.000175034	PTPN6, RARRES2, ABR, S100A8, LYN, ZP3, AIF1, MMP9, CCR1, S100A9, ITGB2, DAPK2, SLC7A5, ITGAM, SLC7A7, SLC16A3, EDNRB, CD44, FCER1G, CSF3R, ANGPT2, SYK	384	376	16650	2.53698	0.00844413
GOTERM_BP_FAT	GO:0006767~water-soluble vitamin metabolic process	10	2.41546	0.000189002	MTHFD1, SHMT1, ALDH1L1, ACACA, FASN, SLC19A3, ACACB, PCCA, PC, MTRR	384	88	16650	4.9272	0.00903015
GOTERM_BP_FAT	GO:0002697~regulation of immune effector process	20	4.83092	0.000199179	HAVCR2, PTPN6, ABR, MICA, FGR, LYN, ZP3, CD247, HLA-A, HLA-DMB, HLA-E, P2RX7, DOCK2, TMEM173, CD86, CD36, HTRA1, FCER1G, RARA, SYK	384	325	16650	2.66827	0.00942646
GOTERM_BP_FAT	GO:0051240~positive regulation of multicellular organismal process	55	13.285	0.000201384	AIF1, MMP9, STAT5A, S100A9, RORA, AQP1, EDNRB, TMEM173, CTGF, PAX8, HEY2, H2AFY, RARA, FGF1, LTB, ANGPT2, SYK, EGFR, LYN, ZP3, HLA-A, HLA-E, BBS2, CD86, CD36, HLA-DPA1, ZFPM1, IFITM1, POLR2L, FGR, CCR1, ITGB2, TCF7L2, SLC11A1, MACF1, HOXA5, NDRG4, FCER1G, HLA-DPB1, NEDD4L, RUNX1, THBS2, CSF1R, HAVCR2, TBXAS1, PLEK, ACACB, CYBA, P2RX7, IRF5, IRF8, SPTBN1, SYTL2, METRNL, FEZ1	384	1431	16650	1.6665	0.00944333
GOTERM_BP_FAT	GO:0048870~cell motility	52	12.5604	0.000208712	LDHC, RARRES2, PLXNA1, S100A8, AIF1, MMP9, FERMT3, STAT5A, S100A9, GNA12, SLC7A5, SLC7A7, EDNRB, CD44, CTGF, CSF3R, RHOD, FGF1, ANGPT2, SYK, MATN2, EGFR, LYN, ZP3, PALLD, DAPK2, THY1, DDR1, BBS2, SEMA4G, LCP1, IFITM1, FGR, SPOCK2, CCR1, DNAH17, ITGB2, ITGAM, MACF1, HOXA5, NDRG4, FCER1G, DEFB1, ARHGDIB, CSF1R, COL18A1, PTPN6, ABR, SLC16A3, SYNE2, LRP5, MYH10	384	1330	16650	1.69525	0.00969676
GOTERM_BP_FAT	GO:0051674~localization of cell	52	12.5604	0.000208712	LDHC, RARRES2, PLXNA1, S100A8, AIF1, MMP9, FERMT3, STAT5A, S100A9, GNA12, SLC7A5, SLC7A7, EDNRB, CD44, CTGF, CSF3R, RHOD, FGF1, ANGPT2, SYK, MATN2, EGFR, LYN, ZP3, PALLD, DAPK2, THY1, DDR1, BBS2, SEMA4G, LCP1, IFITM1, FGR, SPOCK2, CCR1, DNAH17, ITGB2, ITGAM, MACF1, HOXA5, NDRG4, FCER1G, DEFB1, ARHGDIB, CSF1R, COL18A1, PTPN6, ABR, SLC16A3, SYNE2, LRP5, MYH10	384	1330	16650	1.69525	0.00969676
GOTERM_BP_FAT	GO:0042592~homeostatic process	61	14.7343	0.000215993	STEAP3, S100A8, S100A9, SPI1, RORA, AQP1, ACOX3, CKB, MTHFD1, AZGP1, EDNRB, GSTM2, CTGF, SLC4A4, SYK, CDH23, KCNMA1, EGFR, LYN, ACADS, MLXIPL, RPH3AL, ESR1, THY1, BBS2, CD36, GAA, ZFPM1, ORMDL3, CASQ2, TF, HLA-DRB1, CCR1, POMC, TCF7L2, TPCN2, GPD1L, SLC11A1, HOXA5, TAP2, HLA-DRB5, FCER1G, UBAP2L, NEDD4L, RASA3, CSF1R, PTPN6, PDK2, TBXAS1, EPB42, ACACA, CIDEA, ACACB, CYBA, P2RX7, NXN, GRINA, RASSF…	384	1645	16650	1.60786	0.00994342
GOTERM_BP_FAT	GO:0007166~cell surface receptor signaling pathway	89	21.4976	0.000216749	ADORA3, PLXNA1, MMP9, LY86, STAT5A, LGMN, FERMT3, CRHBP, FGFRL1, TSPAN9, EDNRB, EIF4EBP2, CD44, HTRA1, CTGF, BOK, HEY2, CLEC4A, CSF3R, ZYX, FGF1, MX1, ANGPT2, LTB, PILRB, SYK, EGFR, HLA-H, LYN, CD3D, ICAM3, ARHGEF19, HLA-A, HLA-C, HLA-E, HLA-DQA1, HLA-F, THY1, IGSF6, BBS2, DDR1, KLRG1, CD36, SEMA4G, HLA-DPA1, PMEPA1, HLA-DRA, HLA-DQB1, HLA-DRB1, IFITM1, POLR2L, FGR, CCR1, CD247, MKNK2, ITGB5, ITG…	384	2669	16650	1.44585	0.00988941
GOTERM_BP_FAT	GO:0002275~myeloid cell activation involved in immune response	9	2.17391	0.000218876	HAVCR2, DOCK2, ABR, LYN, FGR, FCER1G, S100A13, SYK, TYROBP	384	71	16650	5.49626	0.00989804
GOTERM_BP_FAT	GO:0008283~cell proliferation	67	16.1836	0.000223812	RARRES3, AIF1, MMP9, LY86, STAT5A, FGFRL1, RORA, HLA-DMB, AQP1, EDNRB, AZGP1, MAP3K5, BOK, CTGF, HTRA1, HEY2, RARA, FGF1, IMPDH1, SYK, NQO2, EGFR, CYP1A1, LYN, ZP3, HLA-A, MLXIPL, ESR1, HLA-E, DDR1, CD86, CCND2, HLA-DPA1, BCAT1, LST1, TBC1D8, IFITM1, HLA-DRB1, CNTFR, TCF7L2, SLC11A1, DOCK2, HOXA3, HOXA5, NDRG4, PEMT, HLA-DRB5, HLA-DPB1, RUNX1, ETV6, RUNX3, CSF1R, HAVCR2, COL18A1, PTPN6, VHL, WDR6…	384	1861	16650	1.56103	0.00994502

## Sheet: PBMC_all_CpG
Category	Term	Count	%	PValue	Genes	List Total	Pop Hits	Pop Total	Fold Enrichment	Benjamini
GOTERM_BP_FAT	GO:0006955~immune response	106	19.6296	5.50202e-16	S100A9, TNFSF14, RORA, APOBEC3A, APOA2, CD44, GATA3, MS4A1, SPON2, KLRD1, PAG1, CD3E, NCF4, HLA-A, HLA-C, PDE4D, YTHDF2, SERPING1, HLA-DQA2, HLA-DQA1, LILRB1, PSMA1, CCR7, CCR6, CST7, CD40LG, LILRB4, IL1R2, CCL3, LST1, HLA-DRB1, STK11, IFITM3, BLK, UBE2V1, CCL5, CCL4, LIF, SLC11A1, KRAS, ZAP70, HLA-DRB5, HLA-DPB1, HLA-DOB, TBKBP1, ST6GAL1, TCF7, LGALS1, IL1RN, FOXP1, IFI27, P2RX7, FCAR, S100B, ET…	498	1551	16650	2.28496	3.09253e-12
GOTERM_BP_FAT	GO:0016337~single organismal cell-cell adhesion	63	11.6667	6.13266e-14	CD8B, TBX21, S100A9, TNFSF14, RORA, NRCAM, CD44, ANK3, GATA3, NT5E, PAG1, PRKCA, ICAM1, SATB1, C10ORF54, ICAM4, FOXJ1, CD3E, FLOT1, HLA-A, STXBP1, LEF1, HLA-DQA2, HLA-DQA1, LILRB1, ARVCF, CARD11, CCR7, CCR6, TNFSF13B, CD40LG, HLA-DQB1, HLA-DRB1, STK11, ADORA2A, CD247, NINJ2, SOX4, RSAD2, CDH1, ZBTB16, CCL5, SLC11A1, ANXA9, RASGRP1, BCL11B, ZAP70, HLA-DRB5, HLA-DPB1, PIK3R1, CD7, CD28, TCF7, LGALS…	498	725	16650	2.90528	1.70707e-10
GOTERM_BP_FAT	GO:0002682~regulation of immune system process	93	17.2222	1.16128e-13	CD8B, TBX21, TNFSF14, GGT1, RORA, CXCR3, CD96, APOA2, GATA3, CSF3R, SPON2, KLRD1, PAG1, PRKCA, ICAM1, ICAM4, FOXJ1, CD3E, FLOT1, HLA-A, CD160, LEF1, PADI2, PRKCH, HLA-C, PDE4D, SERPING1, F7, NFAM1, DAPK2, HLA-DQA2, HLA-DQA1, ELMO1, UBE2N, LILRB1, PSMA1, CARD11, CCR7, CCR6, TNFSF13B, CD40LG, LILRB4, SUSD4, TREM1, HLA-DQB1, CCL3, LST1, HLA-DRB1, STK11, ADORA2A, FFAR2, CCR1, BLK, CD247, UBE2V1, RSAD…	498	1378	16650	2.25641	2.15652e-10
GOTERM_BP_FAT	GO:0098602~single organism cell adhesion	65	12.037	1.46923e-13	CD8B, TBX21, S100A9, TNFSF14, RORA, NRCAM, CD44, ANK3, GATA3, NT5E, PAG1, PRKCA, ICAM1, SATB1, C10ORF54, ICAM4, FOXJ1, CD3E, FLOT1, HLA-A, STXBP1, LEF1, HLA-DQA2, HLA-DQA1, LILRB1, ARVCF, CARD11, CCR7, CCR6, TNFSF13B, CD40LG, ITGB1BP1, HLA-DQB1, HLA-DRB1, STK11, ADORA2A, CD247, NINJ2, SOX4, RSAD2, CDH1, ZBTB16, CCL5, SLC11A1, ANXA9, RASGRP1, BCL11B, ZAP70, HLA-DRB5, HLA-DPB1, PIK3R1, CD7, CD28, T…	498	779	16650	2.78972	2.04571e-10
GOTERM_BP_FAT	GO:0070486~leukocyte aggregation	47	8.7037	3.80294e-13	HLA-DQB1, HLA-DRB1, ADORA2A, STK11, CD8B, TBX21, S100A9, CD247, TNFSF14, RSAD2, SOX4, ZBTB16, RORA, CCL5, SLC11A1, CD44, BCL11B, RASGRP1, GATA3, ZAP70, HLA-DRB5, HLA-DPB1, PIK3R1, PAG1, CD7, CD28, ICAM1, SATB1, TCF7, CD3E, FOXJ1, LGALS1, TGFBR2, HLA-A, LEF1, HLA-DQA2, HLA-DQA1, FOXP1, CD1D, LILRB1, CARD11, P2RX7, CCR7, CCR6, TNFSF13B, FYN, CD40LG	498	454	16650	3.4612	4.23676e-10
GOTERM_BP_FAT	GO:0007159~leukocyte cell-cell adhesion	49	9.07407	4.32648e-13	CD8B, TBX21, S100A9, TNFSF14, RORA, CD44, GATA3, NT5E, PAG1, ICAM1, SATB1, CD3E, FOXJ1, HLA-A, LEF1, HLA-DQA2, HLA-DQA1, LILRB1, CARD11, CCR7, CCR6, TNFSF13B, CD40LG, HLA-DQB1, HLA-DRB1, STK11, ADORA2A, CD247, SOX4, RSAD2, ZBTB16, CCL5, SLC11A1, RASGRP1, BCL11B, ZAP70, HLA-DRB5, HLA-DPB1, PIK3R1, CD7, CD28, TCF7, LGALS1, TGFBR2, FOXP1, CD1D, P2RX7, ETS1, FYN	498	491	16650	3.33656	4.01719e-10
GOTERM_BP_FAT	GO:0042110~T cell activation	45	8.33333	3.18117e-12	HLA-DQB1, HLA-DRB1, ADORA2A, STK11, CD8B, TBX21, CD247, TNFSF14, RSAD2, SOX4, ZBTB16, RORA, CCL5, SLC11A1, BCL11B, RASGRP1, GATA3, ZAP70, HLA-DRB5, HLA-DPB1, PIK3R1, PAG1, CD7, CD28, ICAM1, SATB1, TCF7, CD3E, FOXJ1, LGALS1, TGFBR2, HLA-A, LEF1, HLA-DQA2, HLA-DQA1, FOXP1, CD1D, LILRB1, CARD11, P2RX7, CCR7, CCR6, TNFSF13B, FYN, CD40LG	498	446	16650	3.37336	2.53172e-09
GOTERM_BP_FAT	GO:0070489~T cell aggregation	45	8.33333	3.18117e-12	HLA-DQB1, HLA-DRB1, ADORA2A, STK11, CD8B, TBX21, CD247, TNFSF14, RSAD2, SOX4, ZBTB16, RORA, CCL5, SLC11A1, BCL11B, RASGRP1, GATA3, ZAP70, HLA-DRB5, HLA-DPB1, PIK3R1, PAG1, CD7, CD28, ICAM1, SATB1, TCF7, CD3E, FOXJ1, LGALS1, TGFBR2, HLA-A, LEF1, HLA-DQA2, HLA-DQA1, FOXP1, CD1D, LILRB1, CARD11, P2RX7, CCR7, CCR6, TNFSF13B, FYN, CD40LG	498	446	16650	3.37336	2.53172e-09
GOTERM_BP_FAT	GO:0071593~lymphocyte aggregation	45	8.33333	3.43077e-12	HLA-DQB1, HLA-DRB1, ADORA2A, STK11, CD8B, TBX21, CD247, TNFSF14, RSAD2, SOX4, ZBTB16, RORA, CCL5, SLC11A1, BCL11B, RASGRP1, GATA3, ZAP70, HLA-DRB5, HLA-DPB1, PIK3R1, PAG1, CD7, CD28, ICAM1, SATB1, TCF7, CD3E, FOXJ1, LGALS1, TGFBR2, HLA-A, LEF1, HLA-DQA2, HLA-DQA1, FOXP1, CD1D, LILRB1, CARD11, P2RX7, CCR7, CCR6, TNFSF13B, FYN, CD40LG	498	447	16650	3.36581	2.38913e-09
GOTERM_BP_FAT	GO:0002684~positive regulation of immune system process	70	12.963	8.31631e-12	TBX21, TNFSF14, GATA3, SPON2, PAG1, PRKCA, ICAM1, CD3E, FOXJ1, FLOT1, HLA-A, LEF1, PRKCH, PDE4D, SERPING1, F7, NFAM1, DAPK2, HLA-DQA2, HLA-DQA1, ELMO1, LILRB1, UBE2N, PSMA1, CARD11, CCR7, CCR6, TNFSF13B, CD40LG, SUSD4, HLA-DQB1, CCL3, HLA-DRB1, STK11, BLK, CCR1, FFAR2, CD247, RSAD2, UBE2V1, ZBTB16, CCL5, CCL4, SEC14L1, TRIB1, LIF, SLC11A1, KRAS, HOXA5, TAP2, RASGRP1, ZAP70, HLA-DRB5, HLA-DPB1, TC…	498	960	16650	2.43788	5.14782e-09
GOTERM_BP_FAT	GO:0098609~cell-cell adhesion	78	14.4444	2.62762e-11	CD8B, TBX21, S100A9, TNFSF14, RORA, LARP1, NRCAM, PLCB3, CD44, ANK3, GATA3, NT5E, PAG1, CDH23, PRKCA, ICAM1, SATB1, C10ORF54, ICAM4, FOXJ1, CD3E, SDK2, FLOT1, HLA-A, STXBP1, LEF1, EEF2, HLA-DQA2, FLNB, HLA-DQA1, LILRB1, CARD11, ARVCF, CCR7, CCR6, TNFSF13B, CD40LG, HLA-DQB1, HLA-DRB1, STK11, ADORA2A, CD247, NINJ2, SOX4, RSAD2, CDH1, ZBTB16, CCL5, SLC11A1, ANXA9, MACF1, RASGRP1, BCL11B, ZAP70, HLA-…	498	1164	16650	2.2404	1.46385e-08
GOTERM_BP_FAT	GO:0007155~cell adhesion	100	18.5185	3.90663e-11	ATP1B2, S100A9, CASK, TNFSF14, RORA, NRCAM, CD44, ANK3, GATA3, CSF3R, SPON2, PAG1, CDH23, SATB1, CD3E, HLA-A, EEF2, HLA-DQA2, HLA-DQA1, LILRB1, TNFAIP6, CCR7, CCR6, CD40LG, HLA-DRB1, ADORA2A, STK11, NINJ2, SOX4, CCL5, CCL4, SLC11A1, MACF1, DMD, ZAP70, HLA-DRB5, HLA-DPB1, COL18A1, TCF7, S100P, LGALS1, IL1RN, TGFBR2, CELSR3, RPL23A, CELSR1, DOCK5, FOXP1, EPHA4, P2RX7, PLEKHA7, ETS1, NLGN4X, SPTBN1,…	498	1699	16650	1.96785	1.97853e-08
GOTERM_BP_FAT	GO:0022610~biological adhesion	100	18.5185	4.86727e-11	ATP1B2, S100A9, CASK, TNFSF14, RORA, NRCAM, CD44, ANK3, GATA3, CSF3R, SPON2, PAG1, CDH23, SATB1, CD3E, HLA-A, EEF2, HLA-DQA2, HLA-DQA1, LILRB1, TNFAIP6, CCR7, CCR6, CD40LG, HLA-DRB1, ADORA2A, STK11, NINJ2, SOX4, CCL5, CCL4, SLC11A1, MACF1, DMD, ZAP70, HLA-DRB5, HLA-DPB1, COL18A1, TCF7, S100P, LGALS1, IL1RN, TGFBR2, CELSR3, RPL23A, CELSR1, DOCK5, FOXP1, EPHA4, P2RX7, PLEKHA7, ETS1, NLGN4X, SPTBN1,…	498	1705	16650	1.96092	2.25963e-08
GOTERM_BP_FAT	GO:0022409~positive regulation of cell-cell adhesion	31	5.74074	7.41727e-11	HLA-DQB1, HLA-DRB1, CD247, TNFSF14, ZBTB16, CCL5, CD44, ANK3, RASGRP1, GATA3, ZAP70, HLA-DRB5, HLA-DPB1, PIK3R1, CD28, CD3E, LGALS1, FLOT1, TGFBR2, HLA-A, LEF1, HLA-DQA2, HLA-DQA1, CD1D, LILRB1, CARD11, CCR7, TNFSF13B, ETS1, CD40LG, FYN	498	248	16650	4.17922	3.17859e-08
GOTERM_BP_FAT	GO:0046649~lymphocyte activation	52	9.62963	1.92518e-10	CD8B, TBX21, TNFSF14, RORA, GATA3, MS4A1, PAG1, ICAM1, SATB1, CD3E, FOXJ1, HLA-A, LEF1, NFAM1, HLA-DQA2, HLA-DQA1, LILRB1, CARD11, CCR7, CCR6, TNFSF13B, CD40LG, HLA-DQB1, LST1, HLA-DRB1, STK11, ADORA2A, CD247, SOX4, RSAD2, ZBTB16, CCL5, ITM2A, SLC11A1, RASGRP1, BCL11B, ZAP70, HLA-DRB5, HLA-DPB1, TCF3, PIK3R1, CD7, CD28, TCF7, LGALS1, TGFBR2, ATP11C, FOXP1, CD1D, P2RX7, FYN, BANK1	498	643	16650	2.70382	7.66085e-08
GOTERM_BP_FAT	GO:0006952~defense response	90	16.6667	3.53727e-10	CD8B, S100A9, HP, GGT1, RORA, CXCR3, MMP25, APOBEC3A, CD96, APOA2, CD44, GATA3, ATG7, IL1RAP, CSF3R, SPON2, KLRD1, NT5E, ICAM1, IL18RAP, BATF2, GNLY, FLOT1, HLA-A, CD160, HLA-C, SERPING1, GZMB, NFAM1, HLA-DQA2, HLA-DQA1, ELMO1, UBE2N, LILRB1, PSMA1, TNFAIP6, CARD11, PROK2, CCR7, TNFRSF10C, CCR6, CD40LG, GAGE8, SLPI, SUSD4, TREM1, HLA-DQB1, IL1R2, CCL3, HLA-DRB1, TNFRSF25, ADORA2A, IFITM3, FFAR2, …	498	1518	16650	1.98224	1.31374e-07
GOTERM_BP_FAT	GO:0045785~positive regulation of cell adhesion	38	7.03704	3.83683e-10	HLA-DQB1, HLA-DRB1, SPOCK2, CD247, TNFSF14, ZBTB16, CCL5, TPM1, CD44, ANK3, DMD, RASGRP1, GATA3, ZAP70, HLA-DRB5, HLA-DPB1, PIK3R1, CD28, PRKCA, CD3E, LGALS1, FLOT1, TGFBR2, HLA-A, LEF1, DOCK5, HLA-DQA2, HLA-DQA1, CD1D, FMN1, LILRB1, CARD11, CCR7, TNFSF13B, CD40LG, ETS1, FYN, ITGB1BP1	498	385	16650	3.29995	1.33594e-07
GOTERM_BP_FAT	GO:1903039~positive regulation of leukocyte cell-cell adhesion	28	5.18519	3.93804e-10	HLA-DQB1, HLA-DRB1, CD247, TNFSF14, ZBTB16, CCL5, CD44, RASGRP1, GATA3, ZAP70, HLA-DRB5, HLA-DPB1, PIK3R1, CD28, CD3E, LGALS1, TGFBR2, HLA-A, HLA-DQA2, HLA-DQA1, CD1D, LILRB1, CARD11, CCR7, TNFSF13B, ETS1, CD40LG, FYN	498	218	16650	4.29424	1.29052e-07
GOTERM_BP_FAT	GO:0051240~positive regulation of multicellular organismal process	86	15.9259	5.05506e-10	ARSB, PDLIM7, FGF9, TBX21, FAM20C, S100A9, RORA, CXCR3, AQP1, AMOTL1, NRCAM, APOA2, GATA3, IL1RAP, SPON2, LTB, PRKCA, ICAM1, FOXJ1, CD3E, FLOT1, HLA-A, LEF1, PRKCH, PDE4D, F7, BASP1, NFAM1, CDKL5, SLITRK2, CARD11, PROK2, SLITRK4, CCR7, CCR6, HIPK1, CD40LG, ITGB1BP1, CCL3, STK11, ADORA2A, FFAR2, CCR1, RSAD2, ZBTB16, TIMP2, TPM1, SEC14L1, TRIB1, LIF, SLC11A1, PRDM14, MACF1, LRG1, NDRG4, HOXA5, RASG…	498	1431	16650	2.0093	1.56454e-07
GOTERM_BP_FAT	GO:0022407~regulation of cell-cell adhesion	37	6.85185	1.51305e-09	HLA-DQB1, HLA-DRB1, ADORA2A, CD247, TNFSF14, CDH1, ZBTB16, CCL5, CD44, ANK3, RASGRP1, GATA3, ZAP70, HLA-DRB5, HLA-DPB1, PIK3R1, PAG1, CD28, PRKCA, FOXJ1, CD3E, LGALS1, FLOT1, TGFBR2, IL1RN, HLA-A, LEF1, HLA-DQA2, HLA-DQA1, CD1D, LILRB1, CARD11, CCR7, TNFSF13B, CD40LG, ETS1, FYN	498	386	16650	3.20479	4.43642e-07
GOTERM_BP_FAT	GO:0045321~leukocyte activation	55	10.1852	1.58086e-09	CD8B, TBX21, TNFSF14, RORA, GATA3, MS4A1, PAG1, ICAM1, SATB1, BATF2, CD3E, FOXJ1, HLA-A, LEF1, NFAM1, HLA-DQA2, HLA-DQA1, LILRB1, CARD11, CCR7, CCR6, TNFSF13B, CD40LG, HLA-DQB1, CRTC3, CCL3, LST1, HLA-DRB1, STK11, ADORA2A, CD247, SOX4, RSAD2, ZBTB16, CCL5, ITM2A, SLC11A1, RASGRP1, BCL11B, ZAP70, HLA-DRB5, HLA-DPB1, TCF3, PIK3R1, CD7, CD28, TCF7, LGALS1, TGFBR2, ATP11C, FOXP1, CD1D, P2RX7, FYN, BA…	498	747	16650	2.46165	4.40348e-07
GOTERM_BP_FAT	GO:0031295~T cell costimulation	17	3.14815	1.75697e-09	HLA-DQB1, HLA-DRB1, CD3E, LGALS1, CD247, TNFSF14, HLA-DQA2, HLA-DQA1, CARD11, CCR7, TNFSF13B, CD40LG, FYN, HLA-DRB5, HLA-DPB1, PIK3R1, CD28	498	81	16650	7.01696	4.661e-07
GOTERM_BP_FAT	GO:0031294~lymphocyte costimulation	17	3.14815	2.12369e-09	HLA-DQB1, HLA-DRB1, CD3E, LGALS1, CD247, TNFSF14, HLA-DQA2, HLA-DQA1, CARD11, CCR7, TNFSF13B, CD40LG, FYN, HLA-DRB5, HLA-DPB1, PIK3R1, CD28	498	82	16650	6.93138	5.37777e-07
GOTERM_BP_FAT	GO:0001775~cell activation	62	11.4815	2.43891e-09	CD8B, TBX21, GNA12, TNFSF14, RORA, GATA3, MS4A1, PAG1, PRKCA, ICAM1, SATB1, BATF2, CD3E, FOXJ1, HLA-A, STXBP1, LEF1, PRKCH, NFAM1, HLA-DQA2, HLA-DQA1, LILRB1, CARD11, CCR7, CCR6, TNFSF13B, CD40LG, GNB1, HLA-DQB1, CRTC3, CCL3, LST1, HLA-DRB1, STK11, ADORA2A, CD247, SOX4, RSAD2, ZBTB16, CCL5, ITM2A, DGKA, SLC11A1, RASGRP1, BCL11B, ZAP70, HLA-DRB5, HLA-DPB1, TCF3, PIK3R1, CD28, CD7, TCF7, LGALS1, TG…	498	910	16650	2.2779	5.90745e-07
GOTERM_BP_FAT	GO:0048584~positive regulation of response to stimulus	107	19.8148	3.85952e-09	S100A9, TNFSF14, SHF, CD44, GATA3, AAK1, GAB1, PELI2, SPON2, PAG1, CD3E, HLA-A, SERPING1, PDE4D, F7, HLA-DQA2, HLA-DQA1, LILRB1, PSMA1, CCR7, CCR6, CD40LG, CCL3, HLA-DRB1, STK11, ADORA2A, BLK, UBE2V1, AKAP13, SOX4, CXXC5, CCL5, TIMP2, CCL4, LIF, SLC11A1, KRAS, MACF1, NDRG4, ZAP70, HLA-DRB5, TAF9, TNKS, HLA-DPB1, AXIN2, LGALS1, TGFBR2, MET, CHI3L1, EPHA4, P2RX7, ATF3, S100B, ETS1, TGFBR3, PLEKHA1,…	498	2030	16650	1.76227	8.95891e-07
GOTERM_BP_FAT	GO:0050870~positive regulation of T cell activation	26	4.81481	4.05086e-09	HLA-DQB1, HLA-DRB1, CD3E, LGALS1, CD247, TGFBR2, HLA-A, TNFSF14, ZBTB16, CCL5, HLA-DQA2, HLA-DQA1, CD1D, LILRB1, CARD11, CCR7, TNFSF13B, FYN, CD40LG, RASGRP1, GATA3, ZAP70, HLA-DRB5, HLA-DPB1, PIK3R1, CD28	498	210	16650	4.13941	9.02693e-07
GOTERM_BP_FAT	GO:0040011~locomotion	87	16.1111	5.73148e-09	ARSB, ATP1B2, TBX21, GNA12, S100A9, TNFSF14, CXCR3, AMOTL1, SLC7A6, NRCAM, CCDC40, CD44, ANK3, GATA3, GAB1, CSF3R, ROBO3, SPON2, DOCK10, BOC, PRKCA, ICAM1, SGK3, FOXJ1, EMX2, LEF1, PADI2, PDE4D, F7, DAPK2, CDKL5, TRPM2, ELMO1, TNFAIP6, TNS3, PROK2, CCR7, TNS1, CCR6, SLC26A8, ITGB1BP1, TREM1, TMSB4Y, SPTB, CCL3, SPOCK2, ADORA2A, FFAR2, CCR1, CCL5, TPM1, CCL4, TRIB1, KRAS, PRDM14, MACF1, CD177, NDR…	498	1530	16650	1.90113	1.22808e-06
GOTERM_BP_FAT	GO:0009605~response to external stimulus	108	20	6.07585e-09	S100A9, CASK, TNFSF14, GGT1, NR2E3, RORA, AQP1, NRCAM, APOBEC3A, ANK3, GATA3, ATG7, RALB, CSF3R, ROBO3, SPON2, SATB1, CD3E, GNLY, HLA-A, SERPING1, PDE4D, EEF2, F7, LILRB1, TNFAIP6, PSMA1, GLUL, CCR7, CCR6, SPTB, IL1R2, CCL3, HLA-DRB1, ADORA2A, IFITM3, PFKFB1, CCL5, CCL4, SLC11A1, KRAS, DMD, PEMT, ZAP70, HLA-DRB5, AUTS2, PLXND1, AP2M1, TGFBR2, MAOB, MET, CHI3L1, CELSR3, FOXP1, CACNA2D4, EPHA4, P2R…	498	2073	16650	1.74184	1.25365e-06
GOTERM_BP_FAT	GO:0007166~cell surface receptor signaling pathway	130	24.0741	6.35663e-09	RBPMS2, ADORA3, TNFSF14, AMOTL1, IL17RD, CD44, GATA3, AAK1, GAB1, CSF3R, PELI2, ROBO3, KLRD1, PAG1, LRRC4, CD3E, NCF4, BCL2A1, HLA-A, HLA-C, PDE4D, F7, HLA-DQA2, HLA-DQA1, LILRB1, PSMA1, CCR7, CCR6, CD40LG, AKAP2, IL1R2, CCL3, HLA-DRB1, STK11, ADORA2A, IFITM3, BLK, UBE2V1, SOX4, CCL5, CCL4, LIF, KRAS, MACF1, NDRG4, ZAP70, HLA-DRB5, CDA, TNKS, HLA-DPB1, PLXND1, AXIN2, AP2M1, TCF7, RHBDF1, TGFBR2, …	498	2669	16650	1.62847	1.26474e-06
GOTERM_BP_FAT	GO:0050776~regulation of immune response	61	11.2963	6.62613e-09	CD8B, TBX21, CD96, APOA2, GATA3, SPON2, KLRD1, PAG1, ICAM1, ICAM4, CD3E, FOXJ1, FLOT1, HLA-A, CD160, PRKCH, HLA-C, PDE4D, SERPING1, NFAM1, HLA-DQA2, HLA-DQA1, ELMO1, LILRB1, UBE2N, PSMA1, CARD11, CCR7, TNFSF13B, CD40LG, SUSD4, TREM1, HLA-DQB1, HLA-DRB1, STK11, BLK, FFAR2, CD247, RSAD2, UBE2V1, CCL5, SEC14L1, SLC11A1, KRAS, RASGRP1, CLEC2D, ZAP70, HLA-DRB5, HLA-DPB1, PIK3R1, NFATC1, CD28, POLR3F, …	498	912	16650	2.23625	1.2729e-06
GOTERM_BP_FAT	GO:0002521~leukocyte differentiation	40	7.40741	1.08288e-08	CCL3, STK11, CCR1, TBX21, FAM20C, RSAD2, SOX4, RORA, ZBTB16, ITM2A, TRIB1, LIF, GPC3, BCL11B, RASGRP1, GATA3, ZAP70, TCF3, PIK3R1, CD28, PRKCA, SATB1, TCF7, BATF2, CD3E, FOXJ1, LGALS1, TGFBR2, LEF1, NFAM1, ATP11C, FOXP1, TRPM2, CD1D, LILRB1, CARD11, CCR7, CCR6, CD40LG, LILRB4	498	474	16650	2.82141	2.01091e-06
GOTERM_BP_FAT	GO:0048870~cell motility	78	14.4444	1.1846e-08	ARSB, ATP1B2, TBX21, GNA12, S100A9, TNFSF14, CXCR3, AMOTL1, SLC7A6, NRCAM, CCDC40, CD44, GATA3, GAB1, CSF3R, DOCK10, PRKCA, ICAM1, SGK3, FOXJ1, EMX2, LEF1, PADI2, PDE4D, F7, DAPK2, CDKL5, TRPM2, ELMO1, TNS3, TNFAIP6, CCR7, TNS1, CCR6, SLC26A8, ITGB1BP1, TMSB4Y, TREM1, CCL3, SPOCK2, FFAR2, CCR1, CCL5, TPM1, CCL4, TRIB1, KRAS, PRDM14, MACF1, CD177, NDRG4, HOXA5, ZAP70, PLXND1, PIK3R1, COL18A1, PHAC…	498	1330	16650	1.96078	2.12883e-06
GOTERM_BP_FAT	GO:0051674~localization of cell	78	14.4444	1.1846e-08	ARSB, ATP1B2, TBX21, GNA12, S100A9, TNFSF14, CXCR3, AMOTL1, SLC7A6, NRCAM, CCDC40, CD44, GATA3, GAB1, CSF3R, DOCK10, PRKCA, ICAM1, SGK3, FOXJ1, EMX2, LEF1, PADI2, PDE4D, F7, DAPK2, CDKL5, TRPM2, ELMO1, TNS3, TNFAIP6, CCR7, TNS1, CCR6, SLC26A8, ITGB1BP1, TMSB4Y, TREM1, CCL3, SPOCK2, FFAR2, CCR1, CCL5, TPM1, CCL4, TRIB1, KRAS, PRDM14, MACF1, CD177, NDRG4, HOXA5, ZAP70, PLXND1, PIK3R1, COL18A1, PHAC…	498	1330	16650	1.96078	2.12883e-06
GOTERM_BP_FAT	GO:0030155~regulation of cell adhesion	48	8.88889	1.4055e-08	HLA-DQB1, HLA-DRB1, ADORA2A, SPOCK2, CD247, CASK, TNFSF14, CDH1, ZBTB16, CCL5, TPM1, CD44, MACF1, ANK3, DMD, RASGRP1, GATA3, ZAP70, HLA-DRB5, HLA-DPB1, PIK3R1, PAG1, CD28, PRKCA, ICAM1, CD3E, FOXJ1, LGALS1, FLOT1, TGFBR2, IL1RN, HLA-A, LEF1, DOCK5, HLA-DQA2, HLA-DQA1, CD1D, FMN1, LILRB1, CARD11, CCR7, TNFSF13B, FYN, CD40LG, ETS1, ITGB1BP1, PHLDB2, PLAU	498	643	16650	2.49583	2.44688e-06
GOTERM_BP_FAT	GO:0034097~response to cytokine	55	10.1852	1.84e-08	PXDN, TNFSF14, CXCR3, RORA, IL17RD, CD44, GATA3, IL1RAP, GAB1, CSF2RB, CSF3R, LTB, LRRC4, PRKCA, ICAM1, IL18RAP, HLA-A, PADI2, LEF1, HLA-C, CDC5L, HLA-DQA2, HLA-DQA1, PSMA1, TNFRSF10C, CCR7, CCR6, TNFSF13B, HIPK1, CD40LG, HLA-DQB1, IL1R2, CCL3, HLA-DRB1, TNFRSF25, CCR1, IFITM3, RSAD2, TIMP2, CCL5, CCL4, SLC11A1, ACSL1, KRAS, MEFV, HLA-DRB5, TAF9, HLA-DPB1, IL2RB, TCF7, IL1RN, CHI3L1, IFI27, IFIT1…	498	802	16650	2.29284	3.10625e-06
GOTERM_BP_FAT	GO:1903037~regulation of leukocyte cell-cell adhesion	31	5.74074	1.95533e-08	HLA-DQB1, HLA-DRB1, ADORA2A, CD247, TNFSF14, ZBTB16, CCL5, CD44, RASGRP1, GATA3, ZAP70, HLA-DRB5, HLA-DPB1, PIK3R1, PAG1, CD28, FOXJ1, CD3E, LGALS1, TGFBR2, HLA-A, HLA-DQA2, HLA-DQA1, CD1D, LILRB1, CARD11, CCR7, TNFSF13B, ETS1, CD40LG, FYN	498	313	16650	3.31133	3.20386e-06
GOTERM_BP_FAT	GO:0050851~antigen receptor-mediated signaling pathway	26	4.81481	2.1649e-08	HLA-DQB1, HLA-DRB1, STK11, BLK, CD247, UBE2V1, GATA3, ZAP70, HLA-DRB5, HLA-DPB1, PIK3R1, PAG1, CD28, CD3E, PRKCH, PDE4D, NFAM1, HLA-DQA2, HLA-DQA1, UBE2N, PSMA1, CARD11, CCR7, CD19, FYN, PLEKHA1	498	228	16650	3.81262	3.44589e-06
GOTERM_BP_FAT	GO:0051251~positive regulation of lymphocyte activation	29	5.37037	3.99521e-08	HLA-DQB1, HLA-DRB1, TBX21, CD247, TNFSF14, ZBTB16, CCL5, RASGRP1, GATA3, ZAP70, HLA-DRB5, HLA-DPB1, TCF3, PIK3R1, CD28, CD3E, LGALS1, TGFBR2, HLA-A, ATP11C, HLA-DQA2, HLA-DQA1, CD1D, LILRB1, CARD11, CCR7, TNFSF13B, CD40LG, FYN	498	287	16650	3.37832	6.18257e-06
GOTERM_BP_FAT	GO:0035556~intracellular signal transduction	126	23.3333	5.95834e-08	RAB9B, S100A9, GNA12, RGL3, TNFSF14, RORA, AMOTL1, IL17RD, CD44, GATA3, GAB1, RALB, PELI2, TLK1, PAG1, LRRC4, CD3E, BCL2A1, SIPA1L2, PDE4D, F7, TNS3, PSMA1, CCR7, TNS1, CCR6, CD40LG, SPTB, CRTC3, CCL3, STK11, BLK, UBE2V1, AKAP13, SOX4, CXXC5, TIMP2, CCL5, CCL4, RAB40B, LIF, KRAS, NDRG4, DMD, NPM1, ZAP70, TAF9, IQSEC3, ARHGEF10L, RHOBTB3, FGD4, LGALS1, CHI3L1, TRIO, DUSP21, TEAD3, CELSR1, DOCK5, E…	498	2657	16650	1.58549	8.97129e-06
GOTERM_BP_FAT	GO:0032101~regulation of response to external stimulus	50	9.25926	6.78104e-08	CD8B, S100A9, CASK, TNFSF14, GGT1, CXCR3, RORA, LBH, GATA3, NT5E, PRKCA, HLA-A, PADI2, SERPING1, F7, DAPK2, ELMO1, LILRB1, TNFAIP6, PSMA1, CCR7, CCR6, PPEF1, SUSD4, IL1R2, CCL3, ADORA2A, CCR1, FFAR2, CD247, CCL5, CCL4, SEC14L1, TRIB1, MEFV, ALOX5AP, ZAP70, PLXND1, CD28, AP2M1, MET, TGFBR2, FOXP1, EPHA4, IFIT1, ETS1, FYN, METRNL, PHLDB2, PLAU	498	721	16650	2.31857	9.94132e-06
GOTERM_BP_FAT	GO:0006954~inflammatory response	46	8.51852	7.9391e-08	IL1R2, CCL3, HLA-DRB1, TNFRSF25, ADORA2A, CCR1, FFAR2, S100A9, HP, CXCR3, RORA, CCL5, CCL4, MMP25, SLC11A1, CD96, APOA2, MEFV, ALOX5AP, RASGRP1, GATA3, IL1RAP, ZAP70, HLA-DRB5, NT5E, CD28, ICAM1, IL18RAP, NOX1, IL1RN, CHI3L1, CYP4F11, SERPING1, NFAM1, PSMA1, PROK2, TNFAIP6, P2RX7, TNFRSF10C, CCR7, CCR6, CD40LG, ETS1, SUSD4, METRNL, PLA2G4C	498	637	16650	2.41437	1.13406e-05
GOTERM_BP_FAT	GO:0051249~regulation of lymphocyte activation	35	6.48148	8.58077e-08	HLA-DQB1, LST1, HLA-DRB1, ADORA2A, TBX21, CD247, TNFSF14, ZBTB16, CCL5, RASGRP1, GATA3, ZAP70, HLA-DRB5, HLA-DPB1, TCF3, PIK3R1, PAG1, CD28, FOXJ1, CD3E, LGALS1, TGFBR2, HLA-A, ATP11C, NFAM1, HLA-DQA2, HLA-DQA1, CD1D, LILRB1, CARD11, CCR7, TNFSF13B, CD40LG, FYN, BANK1	498	411	16650	2.84716	1.19508e-05
GOTERM_BP_FAT	GO:0019221~cytokine-mediated signaling pathway	42	7.77778	8.78822e-08	HLA-DQB1, IL1R2, CCL3, PXDN, HLA-DRB1, TNFRSF25, IFITM3, CCR1, RSAD2, TNFSF14, CXCR3, CCL5, CCL4, IL17RD, ACSL1, KRAS, CD44, GAB1, IL1RAP, CSF2RB, HLA-DRB5, CSF3R, HLA-DPB1, LTB, LRRC4, ICAM1, IL2RB, IL1RN, HLA-A, PADI2, HLA-C, HLA-DQA2, HLA-DQA1, PSMA1, TNFRSF10C, CCR7, IFIT1, IFI27, CCR6, TNFSF13B, HIPK1, CD40LG	498	554	16650	2.53469	1.19412e-05
GOTERM_BP_FAT	GO:0071345~cellular response to cytokine stimulus	49	9.07407	9.12551e-08	HLA-DQB1, IL1R2, CCL3, PXDN, HLA-DRB1, TNFRSF25, IFITM3, CCR1, RSAD2, TNFSF14, RORA, CXCR3, CCL5, CCL4, IL17RD, KRAS, ACSL1, CD44, GATA3, GAB1, IL1RAP, CSF3R, HLA-DRB5, CSF2RB, HLA-DPB1, LTB, LRRC4, ICAM1, TCF7, IL2RB, IL18RAP, IL1RN, HLA-A, CHI3L1, LEF1, PADI2, HLA-C, CDC5L, HLA-DQA2, HLA-DQA1, PSMA1, CCR7, IFIT1, IFI27, TNFRSF10C, CCR6, TNFSF13B, HIPK1, CD40LG	498	706	16650	2.32047	1.21043e-05
GOTERM_BP_FAT	GO:0050863~regulation of T cell activation	29	5.37037	9.55611e-08	HLA-DQB1, HLA-DRB1, ADORA2A, CD247, TNFSF14, ZBTB16, CCL5, RASGRP1, GATA3, ZAP70, HLA-DRB5, HLA-DPB1, PIK3R1, PAG1, CD28, FOXJ1, CD3E, LGALS1, TGFBR2, HLA-A, HLA-DQA2, HLA-DQA1, CD1D, LILRB1, CARD11, CCR7, TNFSF13B, CD40LG, FYN	498	299	16650	3.24274	1.23806e-05
GOTERM_BP_FAT	GO:0050852~T cell receptor signaling pathway	21	3.88889	1.32743e-07	HLA-DQB1, HLA-DRB1, STK11, CD3E, CD247, UBE2V1, PDE4D, HLA-DQA2, HLA-DQA1, UBE2N, PSMA1, CARD11, CCR7, FYN, GATA3, ZAP70, HLA-DRB5, HLA-DPB1, PAG1, PIK3R1, CD28	498	167	16650	4.20424	1.68069e-05
GOTERM_BP_FAT	GO:0002440~production of molecular mediator of immune response	21	3.88889	1.32743e-07	HLA-DQB1, HLA-DRB1, FFAR2, TBX21, HLA-A, RSAD2, FOXP1, ITM2A, LILRB1, SLC11A1, CD96, APOA2, CCR6, TNFSF13B, CD40LG, GATA3, HLA-DRB5, TREM1, SPON2, TCF3, CD28	498	167	16650	4.20424	1.68069e-05
GOTERM_BP_FAT	GO:0030098~lymphocyte differentiation	29	5.37037	2.03358e-07	STK11, TBX21, RSAD2, SOX4, ZBTB16, RORA, ITM2A, BCL11B, RASGRP1, GATA3, ZAP70, TCF3, PIK3R1, CD28, SATB1, TCF7, CD3E, FOXJ1, LGALS1, TGFBR2, LEF1, ATP11C, NFAM1, FOXP1, CD1D, CARD11, CCR7, CCR6, CD40LG	498	310	16650	3.12767	2.51754e-05
GOTERM_BP_FAT	GO:0002696~positive regulation of leukocyte activation	29	5.37037	2.17349e-07	HLA-DQB1, HLA-DRB1, TBX21, CD247, TNFSF14, ZBTB16, CCL5, RASGRP1, GATA3, ZAP70, HLA-DRB5, HLA-DPB1, TCF3, PIK3R1, CD28, CD3E, LGALS1, TGFBR2, HLA-A, ATP11C, HLA-DQA2, HLA-DQA1, CD1D, LILRB1, CARD11, CCR7, TNFSF13B, CD40LG, FYN	498	311	16650	3.11762	2.63226e-05
GOTERM_BP_FAT	GO:0050778~positive regulation of immune response	47	8.7037	2.3513e-07	HLA-DQB1, HLA-DRB1, STK11, BLK, TBX21, FFAR2, CD247, RSAD2, UBE2V1, CCL5, SEC14L1, SLC11A1, KRAS, RASGRP1, GATA3, ZAP70, HLA-DRB5, HLA-DPB1, SPON2, PIK3R1, PAG1, CD28, POLR3F, CD3E, FLOT1, HLA-A, PRKCH, PDE4D, SERPING1, NFAM1, HLA-DQA2, HLA-DQA1, CD1D, ELMO1, UBE2N, LILRB1, PSMA1, CARD11, P2RX7, CCR7, HSP90B1, CD19, TNFSF13B, FYN, SUSD4, FCGR2A, PLEKHA1	498	684	16650	2.29735	2.787e-05
GOTERM_BP_FAT	GO:0006928~movement of cell or subcellular component	92	17.037	2.53159e-07	ARSB, ATP1B2, TBX21, GNA12, S100A9, TNFSF14, CXCR3, AMOTL1, SLC7A6, KIF13A, NRCAM, CCDC40, CD44, ANK3, GATA3, GAB1, CSF3R, ROBO3, SPON2, DOCK10, BOC, PRKCA, ICAM1, SGK3, FOXJ1, EMX2, LEF1, PADI2, PDE4D, F7, DAPK2, CDKL5, TRPM2, ELMO1, TNFAIP6, TNS3, CCR7, TNS1, CCR6, SLC26A8, ITGB1BP1, TREM1, TMSB4Y, SPTB, CCL3, SPOCK2, FFAR2, CCR1, KLC3, CCL5, TPM1, CCL4, ROPN1L, TRIB1, KRAS, PRDM14, MACF1, CD17…	498	1795	16650	1.7136	2.93818e-05
GOTERM_BP_FAT	GO:0016477~cell migration	68	12.5926	2.848e-07	ARSB, ATP1B2, TBX21, GNA12, S100A9, TNFSF14, CXCR3, AMOTL1, SLC7A6, NRCAM, CD44, GATA3, CSF3R, PRKCA, ICAM1, FOXJ1, EMX2, LEF1, PADI2, PDE4D, F7, DAPK2, CDKL5, TRPM2, ELMO1, TNS3, TNFAIP6, CCR7, TNS1, CCR6, ITGB1BP1, TREM1, CCL3, FFAR2, CCR1, CCL5, TPM1, CCL4, TRIB1, KRAS, MACF1, CD177, HOXA5, NDRG4, ZAP70, PLXND1, PIK3R1, COL18A1, ERG, SLC8A1, S100P, MET, TGFBR2, RHBDF1, NOX1, CELSR3, CELSR1, DO…	498	1184	16650	1.92018	3.23795e-05
GOTERM_BP_FAT	GO:0050867~positive regulation of cell activation	29	5.37037	3.90219e-07	HLA-DQB1, HLA-DRB1, TBX21, CD247, TNFSF14, ZBTB16, CCL5, RASGRP1, GATA3, ZAP70, HLA-DRB5, HLA-DPB1, TCF3, PIK3R1, CD28, CD3E, LGALS1, TGFBR2, HLA-A, ATP11C, HLA-DQA2, HLA-DQA1, CD1D, LILRB1, CARD11, CCR7, TNFSF13B, CD40LG, FYN	498	320	16650	3.02993	4.34773e-05
GOTERM_BP_FAT	GO:0002694~regulation of leukocyte activation	36	6.66667	6.24285e-07	HLA-DQB1, LST1, HLA-DRB1, ADORA2A, TBX21, CD247, TNFSF14, ZBTB16, RORA, CCL5, RASGRP1, GATA3, ZAP70, HLA-DRB5, HLA-DPB1, TCF3, PIK3R1, PAG1, CD28, FOXJ1, CD3E, LGALS1, TGFBR2, HLA-A, ATP11C, NFAM1, HLA-DQA2, HLA-DQA1, CD1D, LILRB1, CARD11, CCR7, TNFSF13B, CD40LG, FYN, BANK1	498	468	16650	2.57183	6.81917e-05
GOTERM_BP_FAT	GO:0023051~regulation of signaling	136	25.1852	7.53877e-07	RBPMS2, ATP1B2, FAM20C, S100A9, GNA12, PASK, TNFSF14, RORA, SHF, CD44, GATA3, AAK1, GAB1, PELI2, PAG1, LRRC4, CD3E, SIPA1L2, PDE4D, F7, PSMA1, GLUL, CCR7, CD40LG, CRTC3, IL1R2, CCL3, HLA-DRB1, STK11, ADORA2A, BLK, AKAP13, UBE2V1, SOX4, CXXC5, TIMP2, CCL5, FXYD6, CCL4, LIF, KRAS, ECE1, MACF1, NDRG4, DMD, ZAP70, HLA-DRB5, TAF9, TNKS, AXIN2, IQSEC3, ARHGEF10L, AP2M1, FGD4, LGALS1, TGFBR2, IL1RN, RHB…	498	3070	16650	1.4811	8.07631e-05
GOTERM_BP_FAT	GO:0030217~T cell differentiation	22	4.07407	8.40048e-07	SATB1, TCF7, STK11, FOXJ1, CD3E, TBX21, TGFBR2, SOX4, LEF1, RSAD2, RORA, ZBTB16, FOXP1, CD1D, CARD11, CCR7, CCR6, BCL11B, RASGRP1, GATA3, ZAP70, CD28	498	204	16650	3.6056	8.82962e-05
GOTERM_BP_FAT	GO:0030097~hemopoiesis	48	8.88889	8.64204e-07	CCL3, STK11, TBX21, CCR1, FAM20C, RSAD2, SOX4, RORA, ZBTB16, ITM2A, TRIB1, LIF, GPC3, HOXA5, BCL11B, RASGRP1, GATA3, ZAP70, CSF3R, TCF3, PIK3R1, RUNX3, CD28, PRKCA, SATB1, TCF7, BATF2, TTC7A, CD3E, FOXJ1, LGALS1, TGFBR2, LEF1, EEF2, NFAM1, ATP11C, FOXP1, TRPM2, CD1D, LILRB1, CARD11, CCR7, CCR6, HIPK1, CD40LG, ETS1, LILRB4, TGFBR3	498	739	16650	2.17161	8.91532e-05
GOTERM_BP_FAT	GO:0050865~regulation of cell activation	37	6.85185	1.12191e-06	HLA-DQB1, LST1, HLA-DRB1, ADORA2A, TBX21, CD247, TNFSF14, ZBTB16, RORA, CCL5, RASGRP1, GATA3, ZAP70, HLA-DRB5, HLA-DPB1, TCF3, PIK3R1, PAG1, CD28, PRKCA, FOXJ1, CD3E, LGALS1, TGFBR2, HLA-A, ATP11C, NFAM1, HLA-DQA2, HLA-DQA1, CD1D, LILRB1, CARD11, CCR7, TNFSF13B, CD40LG, FYN, BANK1	498	501	16650	2.46916	0.000113633
GOTERM_BP_FAT	GO:0002768~immune response-regulating cell surface receptor signaling pathway	32	5.92593	1.24591e-06	HLA-DQB1, HLA-DRB1, STK11, FFAR2, BLK, CD247, UBE2V1, KRAS, GATA3, ZAP70, HLA-DRB5, HLA-DPB1, PIK3R1, PAG1, CD28, NFATC1, CD3E, PRKCH, PDE4D, NFAM1, HLA-DQA2, HLA-DQA1, ELMO1, LILRB1, UBE2N, PSMA1, CARD11, CCR7, CD19, FYN, FCGR2A, PLEKHA1	498	399	16650	2.6814	0.000123938
GOTERM_BP_FAT	GO:0009966~regulation of signal transduction	123	22.7778	1.41287e-06	RBPMS2, FAM20C, S100A9, GNA12, TNFSF14, RORA, SHF, CD44, GATA3, AAK1, GAB1, PELI2, PAG1, LRRC4, CD3E, SIPA1L2, PDE4D, F7, PSMA1, CCR7, CD40LG, CRTC3, IL1R2, CCL3, STK11, ADORA2A, AKAP13, UBE2V1, SOX4, CXXC5, TIMP2, CCL5, CCL4, LIF, KRAS, MACF1, NDRG4, DMD, ZAP70, TAF9, TNKS, AXIN2, IQSEC3, ARHGEF10L, AP2M1, FGD4, LGALS1, TGFBR2, IL1RN, RHBDF1, CHI3L1, TRIO, DUSP21, FOXP1, EPHA4, P2RX7, ATF3, S100…	498	2728	16650	1.50746	0.00013808
GOTERM_BP_FAT	GO:0046631~alpha-beta T cell activation	16	2.96296	1.48908e-06	SATB1, TCF7, CD3E, ADORA2A, TGFBR2, HLA-A, RSAD2, LEF1, RORA, ZBTB16, FOXP1, LILRB1, GATA3, BCL11B, ZAP70, CD28	498	114	16650	4.69245	0.000143018
GOTERM_BP_FAT	GO:0048534~hematopoietic or lymphoid organ development	49	9.07407	1.54471e-06	CCL3, STK11, TBX21, CCR1, FAM20C, RSAD2, SOX4, RORA, ZBTB16, ITM2A, TRIB1, LIF, GPC3, HOXA5, BCL11B, RASGRP1, GATA3, ZAP70, CSF3R, LTB, TCF3, PIK3R1, RUNX3, CD28, PRKCA, SATB1, TCF7, BATF2, TTC7A, CD3E, FOXJ1, LGALS1, TGFBR2, LEF1, EEF2, NFAM1, ATP11C, FOXP1, TRPM2, CD1D, LILRB1, CARD11, CCR7, CCR6, HIPK1, CD40LG, ETS1, LILRB4, TGFBR3	498	778	16650	2.10572	0.000145847
GOTERM_BP_FAT	GO:0010646~regulation of cell communication	133	24.6296	1.54577e-06	RBPMS2, FAM20C, S100A9, GNA12, PASK, TNFSF14, RORA, SHF, CD44, ANK3, GATA3, AAK1, GAB1, PELI2, PAG1, LRRC4, CD3E, SIPA1L2, PDE4D, F7, PSMA1, GLUL, CCR7, CD40LG, CRTC3, IL1R2, CCL3, HLA-DRB1, STK11, ADORA2A, BLK, AKAP13, UBE2V1, SOX4, CXXC5, TIMP2, CCL5, CCL4, LIF, KRAS, MACF1, NDRG4, DMD, ZAP70, HLA-DRB5, TAF9, TNKS, AXIN2, IQSEC3, ARHGEF10L, AP2M1, FGD4, LGALS1, TGFBR2, IL1RN, RHBDF1, CHI3L1, TR…	498	3020	16650	1.47241	0.000143514
GOTERM_BP_FAT	GO:0002429~immune response-activating cell surface receptor signaling pathway	30	5.55556	1.96438e-06	HLA-DQB1, HLA-DRB1, STK11, FFAR2, BLK, CD247, UBE2V1, KRAS, GATA3, ZAP70, HLA-DRB5, HLA-DPB1, PIK3R1, PAG1, CD28, CD3E, PRKCH, PDE4D, NFAM1, HLA-DQA2, HLA-DQA1, ELMO1, UBE2N, PSMA1, CARD11, CCR7, CD19, FYN, FCGR2A, PLEKHA1	498	367	16650	2.733	0.000179387
GOTERM_BP_FAT	GO:0001816~cytokine production	42	7.77778	2.61115e-06	IL1R2, CCL3, HLA-DRB1, FFAR2, S100A9, RSAD2, CXCR3, RORA, SEC14L1, SLC11A1, CD96, APOA2, MEFV, RASGRP1, GATA3, IL1RAP, HLA-DRB5, HLA-DPB1, SPON2, LTB, PIK3R1, CD28, MAF, POLR3F, CD3E, FOXJ1, FLOT1, NOX1, HLA-A, CHI3L1, LEF1, PDE4D, NFAM1, FOXP1, LILRB1, CARD11, P2RX7, CCR7, CD40LG, SPTBN1, BANK1, TREM1	498	631	16650	2.22538	0.000234598
GOTERM_BP_FAT	GO:0042098~T cell proliferation	19	3.51852	4.74919e-06	SATB1, HLA-DRB1, FOXJ1, CD3E, HLA-A, TNFSF14, CCL5, CD1D, LILRB1, SLC11A1, CARD11, P2RX7, TNFSF13B, CD40LG, FYN, ZAP70, HLA-DRB5, HLA-DPB1, CD28	498	174	16650	3.65081	0.000419877
GOTERM_BP_FAT	GO:0010647~positive regulation of cell communication	78	14.4444	5.98352e-06	FGF9, S100A9, TNFSF14, CXCR3, SHF, DAXX, GPC3, CD44, ANK3, GATA3, AAK1, GAB1, PELI2, PAG1, PRKCA, ICAM1, AR, CD3E, FLOT1, PRKCH, GZMB, F7, NFAM1, TRPM2, UBE2N, PSMA1, SH2D2A, SH2D3C, PROK2, CARD11, GLUL, CCR7, CD40LG, ITGB1BP1, G0S2, CCL3, HLA-DRB1, TNFRSF25, STK11, ADORA2A, CCR1, BLK, UBE2V1, SOX4, RSAD2, AKAP13, CXXC5, CCL5, TIMP2, CCL4, TSPYL5, LIF, KRAS, MACF1, LRG1, NDRG4, RASGRP1, ZAP70, HL…	498	1555	16650	1.67706	0.000520713
GOTERM_BP_FAT	GO:0002520~immune system development	49	9.07407	6.76637e-06	CCL3, STK11, TBX21, CCR1, FAM20C, RSAD2, SOX4, RORA, ZBTB16, ITM2A, TRIB1, LIF, GPC3, HOXA5, BCL11B, RASGRP1, GATA3, ZAP70, CSF3R, LTB, TCF3, PIK3R1, RUNX3, CD28, PRKCA, SATB1, TCF7, BATF2, TTC7A, CD3E, FOXJ1, LGALS1, TGFBR2, LEF1, EEF2, NFAM1, ATP11C, FOXP1, TRPM2, CD1D, LILRB1, CARD11, CCR7, CCR6, HIPK1, CD40LG, ETS1, LILRB4, TGFBR3	498	821	16650	1.99544	0.000579763
GOTERM_BP_FAT	GO:0023056~positive regulation of signaling	78	14.4444	7.28031e-06	FGF9, S100A9, TNFSF14, CXCR3, SHF, DAXX, GPC3, CD44, GATA3, AAK1, GAB1, PELI2, PAG1, PRKCA, ICAM1, AR, CD3E, FLOT1, PRKCH, GZMB, F7, NFAM1, TRPM2, UBE2N, PSMA1, SH2D3C, PROK2, SH2D2A, CARD11, GLUL, CCR7, CD40LG, ITGB1BP1, G0S2, CCL3, HLA-DRB1, TNFRSF25, STK11, ADORA2A, CCR1, BLK, UBE2V1, SOX4, RSAD2, AKAP13, CXXC5, CCL5, TIMP2, CCL4, TSPYL5, LIF, KRAS, ECE1, MACF1, LRG1, NDRG4, RASGRP1, ZAP70, HL…	498	1563	16650	1.66848	0.000614338
GOTERM_BP_FAT	GO:0070887~cellular response to chemical stimulus	117	21.6667	7.61656e-06	RBPMS2, LMO2, S100A9, FAM20C, TNFSF14, CASK, GGT1, NR2E3, RORA, AQP1, IL17RD, GSTM1, DCPS, APOBEC3A, GSTM4, CD44, ANK3, GATA3, ATG7, SULT1A1, GAB1, RALB, CSF3R, SPON2, LRRC4, HLA-A, HLA-C, EEF2, PDE4D, F7, HLA-DQA2, HLA-DQA1, LILRB1, PSMA1, CCR7, CCR6, CD40LG, IL1R2, CCL3, HLA-DRB1, STK11, IFITM3, SOX4, CCL5, CCL4, KRAS, NPM1, HLA-DRB5, HLA-DPB1, AXIN2, TCF7, LGALS1, TGFBR2, IL1RN, MET, CHI3L1, F…	498	2648	16650	1.47725	0.000633113
GOTERM_BP_FAT	GO:0050900~leukocyte migration	29	5.37037	9.10534e-06	CCL3, ATP1B2, FFAR2, CCR1, TBX21, S100A9, TNFSF14, CXCR3, CCL5, CCL4, SLC7A6, KRAS, CD44, CD177, GATA3, ZAP70, CSF3R, PIK3R1, ICAM1, FOXJ1, PADI2, PDE4D, F7, DAPK2, TRPM2, CCR7, CCR6, FYN, TREM1	498	376	16650	2.57867	0.000745693
GOTERM_BP_FAT	GO:0002764~immune response-regulating signaling pathway	36	6.66667	1.05741e-05	HLA-DQB1, HLA-DRB1, STK11, BLK, FFAR2, CD247, UBE2V1, RSAD2, SEC14L1, KRAS, GATA3, ZAP70, HLA-DRB5, HLA-DPB1, PIK3R1, PAG1, CD28, NFATC1, CD3E, FLOT1, PRKCH, PDE4D, NFAM1, HLA-DQA2, HLA-DQA1, ELMO1, UBE2N, LILRB1, PSMA1, CARD11, CCR7, HSP90B1, CD19, FYN, FCGR2A, PLEKHA1	498	531	16650	2.26669	0.000853383
GOTERM_BP_FAT	GO:0045087~innate immune response	49	9.07407	1.07528e-05	S100A9, CD96, APOBEC3A, CD44, GATA3, IL1RAP, SPON2, KLRD1, ICAM1, FLOT1, HLA-A, GZMB, SERPING1, HLA-C, HLA-DQA2, HLA-DQA1, LILRB1, UBE2N, CARD11, PSMA1, SLPI, SUSD4, TREM1, HLA-DQB1, CCL3, HLA-DRB1, FFAR2, BLK, IFITM3, RSAD2, UBE2V1, CCL5, CCL4, SEC14L1, SLC11A1, KRAS, MEFV, RASGRP1, ZAP70, HLA-DRB5, HLA-DPB1, TBKBP1, POLR3F, CD1D, IFIT1, IFI27, HSP90B1, S100B, FYN	498	836	16650	1.95963	0.00085541
GOTERM_BP_FAT	GO:0002252~immune effector process	45	8.33333	1.17801e-05	HLA-DQB1, CCL3, HLA-DRB1, CD8B, IFITM3, TBX21, FFAR2, CD247, RSAD2, RORA, SEC14L1, ITM2A, SLC11A1, APOBEC3A, CD96, APOA2, RASGRP1, GATA3, ATG7, ZAP70, HLA-DRB5, SPON2, KLRD1, PIK3R1, CD28, AP2M1, ICAM1, POLR3F, FOXJ1, LGALS1, HLA-A, LEF1, SERPING1, GZMB, FOXP1, ELMO1, LILRB1, P2RX7, IFIT1, CCR6, FYN, CD40LG, SUSD4, FCGR2A, TREM1	498	742	16650	2.02765	0.000923899
GOTERM_BP_FAT	GO:0009967~positive regulation of signal transduction	72	13.3333	1.28487e-05	FGF9, S100A9, TNFSF14, CXCR3, SHF, DAXX, GPC3, CD44, GATA3, AAK1, GAB1, PELI2, PAG1, PRKCA, ICAM1, AR, CD3E, FLOT1, PRKCH, GZMB, F7, NFAM1, UBE2N, PSMA1, SH2D2A, SH2D3C, PROK2, CARD11, CCR7, CD40LG, ITGB1BP1, G0S2, CCL3, TNFRSF25, STK11, ADORA2A, CCR1, UBE2V1, SOX4, RSAD2, AKAP13, CXXC5, CCL5, TIMP2, CCL4, TSPYL5, LIF, KRAS, MACF1, LRG1, NDRG4, RASGRP1, ZAP70, TNKS, AXIN2, PIK3R1, CD28, SECTM1, L…	498	1428	16650	1.68573	0.00099368
GOTERM_BP_FAT	GO:0045061~thymic T cell selection	7	1.2963	1.33725e-05	CARD11, CCR7, CD3E, STK11, GATA3, ZAP70, CD28	498	19	16650	12.3177	0.00102001
GOTERM_BP_FAT	GO:0031347~regulation of defense response	42	7.77778	1.39533e-05	IL1R2, CCL3, ADORA2A, CD8B, FFAR2, S100A9, CD247, RSAD2, UBE2V1, GGT1, RORA, CCL5, CCL4, SEC14L1, CD96, KRAS, MEFV, ALOX5AP, RASGRP1, GATA3, NT5E, CD28, AP2M1, POLR3F, FLOT1, HLA-A, SERPING1, FOXP1, CD1D, ELMO1, UBE2N, LILRB1, PSMA1, TNFAIP6, CARD11, HSP90B1, CCR7, IFIT1, FYN, ETS1, SUSD4, METRNL	498	676	16650	2.07724	0.00104991
GOTERM_BP_FAT	GO:0046651~lymphocyte proliferation	23	4.25926	1.40783e-05	SATB1, LST1, HLA-DRB1, FOXJ1, CD3E, HLA-A, LEF1, TNFSF14, CCL5, CD1D, LILRB1, SLC11A1, CARD11, P2RX7, TNFSF13B, CD40LG, FYN, MS4A1, ZAP70, HLA-DRB5, HLA-DPB1, TCF3, CD28	498	263	16650	2.92386	0.00104519
GOTERM_BP_FAT	GO:0031348~negative regulation of defense response	17	3.14815	1.50752e-05	IL1R2, ADORA2A, HLA-A, SERPING1, RORA, SEC14L1, LILRB1, PSMA1, CD96, TNFAIP6, IFIT1, MEFV, ETS1, GATA3, METRNL, SUSD4, NT5E	498	154	16650	3.69074	0.00110445
GOTERM_BP_FAT	GO:0032943~mononuclear cell proliferation	23	4.25926	1.58222e-05	SATB1, LST1, HLA-DRB1, FOXJ1, CD3E, HLA-A, LEF1, TNFSF14, CCL5, CD1D, LILRB1, SLC11A1, CARD11, P2RX7, TNFSF13B, CD40LG, FYN, MS4A1, ZAP70, HLA-DRB5, HLA-DPB1, TCF3, CD28	498	265	16650	2.9018	0.0011441
GOTERM_BP_FAT	GO:0043903~regulation of symbiosis, encompassing mutualism through parasitism	24	4.44444	1.61435e-05	CCL3, CD8B, LGALS1, IFITM3, CD247, HLA-A, LEF1, RSAD2, FUCA2, CCL5, CCL4, SEC14L1, ELMO1, LARP1, LILRB1, STOM, APOBEC3A, IFIT1, FYN, TAP2, SLPI, EXOC2, AP2M1, CD28	498	285	16650	2.81547	0.00115237
GOTERM_BP_FAT	GO:0051270~regulation of cellular component movement	47	8.7037	1.6815e-05	ARSB, CCL3, SPOCK2, CCR1, GNA12, TNFSF14, CXCR3, AMOTL1, CCL5, TPM1, CCL4, TRIB1, CCDC40, PRDM14, MACF1, NDRG4, GATA3, GAB1, DOCK10, PLXND1, PIK3R1, PRKCA, COL18A1, ICAM1, SLC8A1, SGK3, MET, TGFBR2, PADI2, LEF1, PDE4D, F7, DOCK5, DAPK2, FAM60A, FOXP1, TNFAIP6, CCR7, SYNE2, CCR6, ETS1, ITGB1BP1, TGFBR3, TMSB4Y, PHLDB2, PLAU, ATP8A1	498	802	16650	1.95933	0.00118509
GOTERM_BP_FAT	GO:0002757~immune response-activating signal transduction	34	6.2963	1.72661e-05	HLA-DQB1, HLA-DRB1, STK11, FFAR2, BLK, CD247, UBE2V1, RSAD2, SEC14L1, KRAS, GATA3, ZAP70, HLA-DRB5, HLA-DPB1, PIK3R1, PAG1, CD28, CD3E, FLOT1, PRKCH, PDE4D, NFAM1, HLA-DQA2, HLA-DQA1, ELMO1, UBE2N, PSMA1, CARD11, CCR7, HSP90B1, CD19, FYN, FCGR2A, PLEKHA1	498	498	16650	2.28262	0.00120165
GOTERM_BP_FAT	GO:0080134~regulation of response to stress	66	12.2222	1.82598e-05	CD8B, S100A9, CASK, GGT1, RORA, DAXX, CD96, LBH, CD44, GATA3, GAB1, NT5E, PRKCA, FLOT1, HLA-A, SERPING1, F7, TRPM2, ELMO1, LILRB1, UBE2N, PSMA1, CARD11, TNFAIP6, CCR7, CD40LG, SUSD4, IL1R2, CCL3, NUP98, ADORA2A, FFAR2, CD247, HK2, RSAD2, UBE2V1, CCL5, CCL4, SEC14L1, KRAS, MEFV, ALOX5AP, NUP210, RASGRP1, NPM1, ZAP70, TAF9, AXIN2, PIK3R1, CD28, AP2M1, POLR3F, NOX1, MET, TGFBR2, FOXP1, CD1D, EPHA4, …	498	1285	16650	1.71722	0.00125509
GOTERM_BP_FAT	GO:0033077~T cell differentiation in thymus	11	2.03704	1.82879e-05	CARD11, CCR7, CCR6, CD3E, STK11, FOXJ1, BCL11B, RASGRP1, GATA3, ZAP70, CD28	498	64	16650	5.74642	0.0012417
GOTERM_BP_FAT	GO:0030334~regulation of cell migration	42	7.77778	1.87064e-05	ARSB, CCL3, CCR1, GNA12, TNFSF14, CXCR3, AMOTL1, CCL5, TPM1, CCL4, TRIB1, MACF1, NDRG4, GATA3, GAB1, DOCK10, PLXND1, PIK3R1, PRKCA, COL18A1, ICAM1, SLC8A1, SGK3, TGFBR2, MET, PADI2, LEF1, F7, DOCK5, DAPK2, FAM60A, FOXP1, TNFAIP6, CCR7, SYNE2, CCR6, ETS1, ITGB1BP1, TMSB4Y, PHLDB2, PLAU, ATP8A1	498	685	16650	2.04995	0.0012548
GOTERM_BP_FAT	GO:2000145~regulation of cell motility	44	8.14815	2.15439e-05	ARSB, CCL3, SPOCK2, CCR1, GNA12, TNFSF14, CXCR3, AMOTL1, CCL5, TPM1, CCL4, TRIB1, PRDM14, MACF1, NDRG4, GATA3, GAB1, DOCK10, PLXND1, PIK3R1, PRKCA, COL18A1, ICAM1, SLC8A1, SGK3, TGFBR2, MET, PADI2, LEF1, F7, DOCK5, DAPK2, FAM60A, FOXP1, TNFAIP6, CCR7, SYNE2, CCR6, ETS1, ITGB1BP1, TMSB4Y, PHLDB2, PLAU, ATP8A1	498	736	16650	1.99876	0.00142782
GOTERM_BP_FAT	GO:0002253~activation of immune response	36	6.66667	2.19982e-05	HLA-DQB1, HLA-DRB1, STK11, BLK, FFAR2, CD247, UBE2V1, RSAD2, SEC14L1, KRAS, GATA3, ZAP70, HLA-DRB5, HLA-DPB1, PIK3R1, PAG1, CD28, CD3E, FLOT1, PRKCH, PDE4D, SERPING1, NFAM1, HLA-DQA2, HLA-DQA1, ELMO1, UBE2N, PSMA1, CARD11, CCR7, HSP90B1, CD19, FYN, SUSD4, FCGR2A, PLEKHA1	498	550	16650	2.18839	0.00144077
GOTERM_BP_FAT	GO:0045058~T cell selection	9	1.66667	2.39017e-05	CARD11, CCR7, CD3E, STK11, BCL11B, GATA3, ZAP70, CD1D, CD28	498	41	16650	7.33911	0.00154715
GOTERM_BP_FAT	GO:0006935~chemotaxis	36	6.66667	2.39974e-05	CCL3, CCR1, FFAR2, S100A9, TNFSF14, CXCR3, CCL5, CCL4, NRCAM, KRAS, ANK3, BCL11B, GATA3, CSF3R, ROBO3, PLXND1, SPON2, BOC, MET, PADI2, LEF1, CELSR3, PDE4D, F7, DAPK2, FOXP1, TRPM2, EPHA4, PROK2, CCR7, CCR6, FYN, SPTBN1, TREM1, PLAU, SPTB	498	552	16650	2.18046	0.0015355
GOTERM_BP_FAT	GO:0051094~positive regulation of developmental process	58	10.7407	2.41496e-05	ARSB, FGF9, TBX21, FAM20C, TNFSF14, CXCR3, AQP1, NRCAM, GATA3, IL1RAP, BOC, PRKCA, AR, CD3E, FOXJ1, FLOT1, LEF1, PRKCH, BASP1, CDKL5, SLITRK2, SLITRK4, TNFSF13B, HIPK1, STK11, CCR1, ZBTB16, TIMP2, TRIB1, LIF, KRAS, PRDM14, MACF1, LRG1, HOXA5, NDRG4, RASGRP1, DMD, ZAP70, NEDD4L, AXIN2, TCF3, CD28, CPNE9, SLC8A1, LGALS1, TGFBR2, CHI3L1, GDPD5, ATP11C, DOCK5, FOXP1, EPHA4, P2RX7, FYN, ETS1, TGFBR3, …	498	1089	16650	1.78068	0.00152769
GOTERM_BP_FAT	GO:0042330~taxis	36	6.66667	2.51268e-05	CCL3, CCR1, FFAR2, S100A9, TNFSF14, CXCR3, CCL5, CCL4, NRCAM, KRAS, ANK3, BCL11B, GATA3, CSF3R, ROBO3, PLXND1, SPON2, BOC, MET, PADI2, LEF1, CELSR3, PDE4D, F7, DAPK2, FOXP1, TRPM2, EPHA4, PROK2, CCR7, CCR6, FYN, SPTBN1, TREM1, PLAU, SPTB	498	553	16650	2.17652	0.00157161
GOTERM_BP_FAT	GO:0001817~regulation of cytokine production	37	6.85185	2.58202e-05	IL1R2, CCL3, HLA-DRB1, FFAR2, RSAD2, RORA, SEC14L1, SLC11A1, CD96, APOA2, MEFV, RASGRP1, GATA3, IL1RAP, HLA-DRB5, HLA-DPB1, SPON2, LTB, PIK3R1, CD28, POLR3F, FOXJ1, CD3E, FLOT1, NOX1, HLA-A, LEF1, PDE4D, NFAM1, FOXP1, LILRB1, CARD11, P2RX7, CCR7, CD40LG, SPTBN1, BANK1	498	577	16650	2.14393	0.00159701
GOTERM_BP_FAT	GO:0043900~regulation of multi-organism process	28	5.18519	2.60963e-05	CCL3, CD8B, IFITM3, CD247, RSAD2, CCL5, CCL4, SEC14L1, LARP1, TRIB1, APOBEC3A, TAP2, EXOC2, AP2M1, CD28, PRKCA, LGALS1, HLA-A, LEF1, FUCA2, FOXP1, ELMO1, LILRB1, STOM, P2RX7, IFIT1, FYN, SLPI	498	377	16650	2.48314	0.00159635
GOTERM_BP_FAT	GO:0040012~regulation of locomotion	45	8.33333	2.70264e-05	ARSB, CCL3, SPOCK2, ADORA2A, CCR1, GNA12, TNFSF14, CXCR3, AMOTL1, CCL5, TPM1, CCL4, TRIB1, PRDM14, MACF1, NDRG4, GATA3, GAB1, DOCK10, PLXND1, PIK3R1, PRKCA, COL18A1, ICAM1, SLC8A1, SGK3, MET, TGFBR2, PADI2, LEF1, F7, DOCK5, DAPK2, FAM60A, FOXP1, TNFAIP6, CCR7, SYNE2, CCR6, ETS1, ITGB1BP1, TMSB4Y, PHLDB2, PLAU, ATP8A1	498	768	16650	1.95901	0.00163525
GOTERM_BP_FAT	GO:0040017~positive regulation of locomotion	30	5.55556	2.85871e-05	CCL3, SPOCK2, CCR1, TNFSF14, CXCR3, CCL5, AMOTL1, CCL4, PRDM14, GATA3, PIK3R1, PRKCA, COL18A1, ICAM1, SLC8A1, TGFBR2, MET, LEF1, F7, DAPK2, DOCK5, FOXP1, TNFAIP6, CCR7, CCR6, SYNE2, ETS1, ITGB1BP1, PLAU, ATP8A1	498	422	16650	2.37681	0.00171102
GOTERM_BP_FAT	GO:0010033~response to organic substance	120	22.2222	3.33087e-05	RBPMS2, LMO2, FAM20C, TNFSF14, CASK, NR2E3, RORA, AQP1, IL17RD, DCPS, APOA2, CD44, GATA3, GAB1, RALB, CSF3R, SPON2, LRRC4, SNRPN, HLA-A, HLA-C, EEF2, PDE4D, F7, HLA-DQA2, HLA-DQA1, LILRB1, PSMA1, GLUL, CCR7, CCR6, CD40LG, IL1R2, CCL3, EEF1B2, HLA-DRB1, STK11, ADORA2A, IFITM3, PFKFB1, SOX4, TIMP2, CCL5, CCL4, SLC11A1, KRAS, NPM1, PEMT, HLA-DRB5, TAF9, HLA-DPB1, AXIN2, RUNX3, TCF7, S100P, LGALS1, F…	498	2822	16650	1.4217	0.00197216
GOTERM_BP_FAT	GO:0050663~cytokine secretion	17	3.14815	3.55839e-05	IL1R2, CCL3, HLA-DRB1, FFAR2, CHI3L1, FOXP1, LILRB1, P2RX7, APOA2, CCR7, RASGRP1, GATA3, IL1RAP, SPTBN1, HLA-DRB5, BANK1, TREM1	498	165	16650	3.44469	0.00208457
GOTERM_BP_FAT	GO:0071594~thymocyte aggregation	11	2.03704	3.59301e-05	CARD11, CCR7, CCR6, CD3E, STK11, FOXJ1, BCL11B, RASGRP1, GATA3, ZAP70, CD28	498	69	16650	5.33002	0.00208293
GOTERM_BP_FAT	GO:0070661~leukocyte proliferation	23	4.25926	3.75013e-05	SATB1, LST1, HLA-DRB1, FOXJ1, CD3E, HLA-A, LEF1, TNFSF14, CCL5, CD1D, LILRB1, SLC11A1, CARD11, P2RX7, TNFSF13B, CD40LG, FYN, MS4A1, ZAP70, HLA-DRB5, HLA-DPB1, TCF3, CD28	498	280	16650	2.74634	0.00215153
GOTERM_BP_FAT	GO:0050792~regulation of viral process	22	4.07407	4.14128e-05	CCL3, CD8B, LGALS1, IFITM3, CD247, HLA-A, LEF1, RSAD2, CCL5, CCL4, SEC14L1, ELMO1, LARP1, LILRB1, STOM, APOBEC3A, IFIT1, FYN, TAP2, SLPI, AP2M1, CD28	498	262	16650	2.80741	0.00235147
GOTERM_BP_FAT	GO:2000147~positive regulation of cell motility	29	5.37037	4.18075e-05	CCL3, SPOCK2, CCR1, TNFSF14, CCL5, AMOTL1, CCL4, PRDM14, GATA3, PIK3R1, PRKCA, COL18A1, ICAM1, SLC8A1, TGFBR2, MET, LEF1, F7, DAPK2, DOCK5, FOXP1, TNFAIP6, CCR7, CCR6, SYNE2, ETS1, ITGB1BP1, PLAU, ATP8A1	498	409	16650	2.37061	0.00234991
GOTERM_BP_FAT	GO:0002697~regulation of immune effector process	25	4.62963	4.51525e-05	CD8B, FFAR2, TBX21, CD247, RSAD2, SEC14L1, CD96, APOA2, GATA3, RASGRP1, ZAP70, SPON2, AP2M1, CD28, FOXJ1, HLA-A, SERPING1, FOXP1, ELMO1, LILRB1, P2RX7, IFIT1, CD40LG, FYN, SUSD4	498	325	16650	2.57183	0.00251234
GOTERM_BP_FAT	GO:1902105~regulation of leukocyte differentiation	21	3.88889	4.58415e-05	PRKCA, CCL3, FOXJ1, LGALS1, CCR1, TGFBR2, LEF1, ATP11C, NFAM1, ZBTB16, FOXP1, TRIB1, LILRB1, LIF, CARD11, RASGRP1, GATA3, LILRB4, ZAP70, PIK3R1, CD28	498	244	16650	2.87749	0.00252541
GOTERM_BP_FAT	GO:0019884~antigen processing and presentation of exogenous antigen	17	3.14815	4.76683e-05	HLA-DQB1, RILP, HLA-DRB1, NCF4, HLA-A, HLA-C, CANX, HLA-DQA2, HLA-DQA1, CD1D, LNPEP, PSMA1, TAP2, HLA-DRB5, HLA-DPB1, HLA-DOB, AP2M1	498	169	16650	3.36316	0.0026002
GOTERM_BP_FAT	GO:0071310~cellular response to organic substance	97	17.963	5.27726e-05	RBPMS2, PXDN, LMO2, FGF9, TBX21, FAM20C, CASK, TNFSF14, CXCR3, RORA, NR2E3, AQP1, DAXX, IL17RD, DCPS, GPC3, CD44, GATA3, IL1RAP, GAB1, RALB, CSF3R, CSF2RB, SPON2, LTB, PRKCA, LRRC4, ICAM1, AR, IL18RAP, FLOT1, HLA-A, PADI2, LEF1, HLA-C, EEF2, PDE4D, CDC5L, HLA-DQA2, LPIN1, HLA-DQA1, TRPM2, LILRB1, PSMA1, CCR7, TNFRSF10C, CCR6, DGAT2, TNFSF13B, HIPK1, CD40LG, GNB1, ITGB1BP1, HLA-DQB1, IL1R2, CCL3, …	498	2186	16650	1.48356	0.00285034
GOTERM_BP_FAT	GO:0019882~antigen processing and presentation	20	3.7037	5.32546e-05	HLA-DQB1, ICAM1, RILP, HLA-DRB1, NCF4, HLA-A, HLA-C, CANX, HLA-DQA2, HLA-DQA1, CD1D, LNPEP, PSMA1, SLC11A1, CCR7, TAP2, HLA-DRB5, HLA-DPB1, HLA-DOB, AP2M1	498	227	16650	2.9457	0.00284871
GOTERM_BP_FAT	GO:0051272~positive regulation of cellular component movement	29	5.37037	6.66504e-05	CCL3, SPOCK2, CCR1, TNFSF14, CCL5, AMOTL1, CCL4, PRDM14, GATA3, PIK3R1, PRKCA, COL18A1, ICAM1, SLC8A1, TGFBR2, MET, LEF1, F7, DAPK2, DOCK5, FOXP1, TNFAIP6, CCR7, CCR6, SYNE2, ETS1, ITGB1BP1, PLAU, ATP8A1	498	420	16650	2.30852	0.00353015
GOTERM_BP_FAT	GO:0008283~cell proliferation	85	15.7407	6.72833e-05	RBPMS2, FGF9, CASK, TNFSF14, CDC16, RORA, NR2E3, CXCR3, AQP1, LARP1, GPC3, GATA3, GAB1, MS4A1, PRKCA, SATB1, AR, ARHGEF1, FOXJ1, CD3E, EMX2, HLA-A, CD160, LEF1, PRKCH, EEF2, LILRB1, TNS3, CARD11, PROK2, SH2D2A, GLUL, TNFSF13B, HIPK1, GNB1, CD40LG, ITGB1BP1, LST1, TSPY1, HLA-DRB1, STK11, ADORA2A, SOX4, ZBTB16, CCL5, TIMP2, TPM1, TSPYL5, TRIB1, DAZAP1, LIF, SLC11A1, KRAS, LRG1, NDRG4, HOXA5, BCL11B…	498	1861	16650	1.52706	0.00353006
GOTERM_BP_FAT	GO:0009306~protein secretion	31	5.74074	7.83086e-05	IL1R2, CCL3, HLA-DRB1, ADORA2A, FFAR2, BLK, RSAD2, SOX4, CCL5, CANX, APOA2, RASGRP1, GATA3, IL1RAP, HLA-DRB5, PRKCA, RHBDF1, IL1RN, CHI3L1, ITPR1, FOXP1, TRPM2, LILRB1, P2RX7, GLUL, CCR7, TNFSF13B, CD40LG, SPTBN1, BANK1, TREM1	498	469	16650	2.20991	0.00406903
GOTERM_BP_FAT	GO:0003382~epithelial cell morphogenesis	9	1.66667	7.85959e-05	LIF, COL18A1, AR, BCL11B, GATA3, ST14, MET, BASP1, FLNB	498	48	16650	6.26883	0.00404619
GOTERM_BP_FAT	GO:0043207~response to external biotic stimulus	46	8.51852	7.93763e-05	CCL3, HLA-DRB1, TNFRSF25, CD8B, IFITM3, TBX21, S100A9, CD247, RSAD2, HP, CCL5, CCL4, SEC14L1, TRIB1, SLC11A1, APOBEC3A, CD96, GATA3, ATG7, HLA-DRB5, CSF2RB, SPON2, LOXL1, CD28, AP2M1, PRKCA, ICAM1, POLR3F, BATF2, GNLY, MAOB, HLA-A, CD160, PDE4D, FUCA2, FOXP1, CD1D, ELMO1, LILRB1, P2RX7, TNFRSF10C, CCR7, IFIT1, FYN, SLPI, TREM1	498	829	16650	1.85519	0.00404887
GOTERM_BP_FAT	GO:0051707~response to other organism	46	8.51852	7.93763e-05	CCL3, HLA-DRB1, TNFRSF25, CD8B, IFITM3, TBX21, S100A9, CD247, RSAD2, HP, CCL5, CCL4, SEC14L1, TRIB1, SLC11A1, APOBEC3A, CD96, GATA3, ATG7, HLA-DRB5, CSF2RB, SPON2, LOXL1, CD28, AP2M1, PRKCA, ICAM1, POLR3F, BATF2, GNLY, MAOB, HLA-A, CD160, PDE4D, FUCA2, FOXP1, CD1D, ELMO1, LILRB1, P2RX7, TNFRSF10C, CCR7, IFIT1, FYN, SLPI, TREM1	498	829	16650	1.85519	0.00404887
GOTERM_BP_FAT	GO:0048002~antigen processing and presentation of peptide antigen	17	3.14815	9.49513e-05	HLA-DQB1, RILP, HLA-DRB1, NCF4, HLA-A, HLA-C, CANX, HLA-DQA2, HLA-DQA1, LNPEP, PSMA1, SLC11A1, TAP2, HLA-DRB5, HLA-DPB1, HLA-DOB, AP2M1	498	179	16650	3.17527	0.00479754
GOTERM_BP_FAT	GO:0034341~response to interferon-gamma	16	2.96296	9.79546e-05	HLA-DQB1, ICAM1, CCL3, HLA-DRB1, IFITM3, HLA-A, HLA-C, CCL5, CCL4, HLA-DQA2, HLA-DQA1, SLC11A1, CD44, MEFV, HLA-DRB5, HLA-DPB1	498	161	16650	3.32261	0.00490444
GOTERM_BP_FAT	GO:0001819~positive regulation of cytokine production	27	5	0.000102133	CCL3, FFAR2, RSAD2, RORA, SEC14L1, SLC11A1, APOA2, GATA3, RASGRP1, IL1RAP, HLA-DPB1, SPON2, LTB, PIK3R1, CD28, POLR3F, CD3E, NOX1, FLOT1, HLA-A, PDE4D, NFAM1, CARD11, P2RX7, CCR7, CD40LG, SPTBN1	498	386	16650	2.33863	0.00506758
GOTERM_BP_FAT	GO:0002478~antigen processing and presentation of exogenous peptide antigen	16	2.96296	0.000105054	HLA-DQB1, RILP, HLA-DRB1, NCF4, HLA-A, HLA-C, CANX, HLA-DQA2, HLA-DQA1, LNPEP, PSMA1, TAP2, HLA-DRB5, HLA-DPB1, HLA-DOB, AP2M1	498	162	16650	3.3021	0.00516611
GOTERM_BP_FAT	GO:0048585~negative regulation of response to stimulus	66	12.2222	0.000121355	RBPMS2, PXDN, FGF9, CASK, RORA, CD96, APOA2, GPC3, CD44, GATA3, NT5E, LRRC4, ICAM1, AR, FOXJ1, CD3E, HLA-A, PADI2, LEF1, SERPING1, LILRB1, PSMA1, TNFAIP6, ITGB1BP1, ZFYVE28, SUSD4, CRTC3, IL1R2, STK11, ADORA2A, CCL5, TIMP2, SEC14L1, TRIB1, LIF, PRDM14, MEFV, NDRG4, DMD, TAF9, AXIN2, AP2M1, NFATC1, MET, IL1RN, TGFBR2, GDPD5, DUSP21, FOXP1, ITPR1, EPHA4, IFIT1, P2RX7, ATF3, DUSP1, FYN, RGS3, ETS1, …	498	1369	16650	1.61185	0.00591321
GOTERM_BP_FAT	GO:0072676~lymphocyte migration	11	2.03704	0.000129833	CCR7, CCL3, CCR6, TBX21, GATA3, ZAP70, PADI2, TNFSF14, CXCR3, CCL5, CCL4	498	80	16650	4.59714	0.00627023
GOTERM_BP_FAT	GO:0009607~response to biotic stimulus	47	8.7037	0.000132201	CCL3, HLA-DRB1, TNFRSF25, CD8B, IFITM3, TBX21, S100A9, CD247, RSAD2, HP, CCL5, CCL4, SEC14L1, TRIB1, SLC11A1, APOBEC3A, CD96, GATA3, ATG7, PRRT1, HLA-DRB5, CSF2RB, SPON2, LOXL1, CD28, AP2M1, PRKCA, ICAM1, POLR3F, BATF2, GNLY, MAOB, HLA-A, CD160, PDE4D, FUCA2, FOXP1, CD1D, ELMO1, LILRB1, P2RX7, TNFRSF10C, CCR7, IFIT1, FYN, SLPI, TREM1	498	873	16650	1.79998	0.00632939
GOTERM_BP_FAT	GO:1903706~regulation of hemopoiesis	24	4.44444	0.000140763	PRKCA, CCL3, FOXJ1, LGALS1, CCR1, TGFBR2, LEF1, ATP11C, NFAM1, ZBTB16, FOXP1, TRIB1, LILRB1, LIF, CARD11, ETS1, HOXA5, RASGRP1, GATA3, LILRB4, ZAP70, CSF3R, PIK3R1, CD28	498	328	16650	2.44637	0.00668056
GOTERM_BP_FAT	GO:0030335~positive regulation of cell migration	27	5	0.000146788	CCL3, CCR1, TNFSF14, CCL5, AMOTL1, CCL4, GATA3, PIK3R1, COL18A1, PRKCA, ICAM1, SLC8A1, TGFBR2, MET, LEF1, F7, DAPK2, DOCK5, FOXP1, TNFAIP6, CCR7, CCR6, SYNE2, ETS1, ITGB1BP1, PLAU, ATP8A1	498	395	16650	2.28534	0.00690668
GOTERM_BP_FAT	GO:0032649~regulation of interferon-gamma production	12	2.22222	0.000147375	LILRB1, SLC11A1, CD96, CCR7, HLA-DRB1, CD3E, RASGRP1, GATA3, HLA-A, HLA-DRB5, PDE4D, HLA-DPB1	498	97	16650	4.13613	0.00687614
GOTERM_BP_FAT	GO:0050707~regulation of cytokine secretion	15	2.77778	0.00016284	IL1R2, CCL3, HLA-DRB1, FFAR2, FOXP1, LILRB1, P2RX7, APOA2, CCR7, GATA3, RASGRP1, IL1RAP, SPTBN1, HLA-DRB5, BANK1	498	150	16650	3.34337	0.00753194
GOTERM_BP_FAT	GO:0002250~adaptive immune response	28	5.18519	0.000163305	HLA-DQB1, ICAM1, BTNL8, HLA-DRB1, FOXJ1, CD8B, TBX21, HLA-A, RSAD2, LEF1, SERPING1, RORA, LILRB1, SLC11A1, P2RX7, CCR6, TNFSF13B, FYN, CD40LG, TAP2, GATA3, LILRB4, ZAP70, HLA-DRB5, SUSD4, PAG1, CD7, CD28	498	420	16650	2.22892	0.00749121
GOTERM_BP_FAT	GO:0051235~maintenance of location	22	4.07407	0.000175197	SLC8A1, CCL3, FFAR2, S100A9, ABHD5, HK2, ABHD4, PDE4D, CXCR3, FLNB, TRPM2, ITPR1, P2RX7, HSP90B1, CCR7, CD19, SYNE2, DGAT2, ANK3, DMD, TMSB4Y, CASQ1	498	290	16650	2.53635	0.00796896
GOTERM_BP_FAT	GO:0050690~regulation of defense response to virus by virus	7	1.2963	0.000181645	FYN, CD8B, CD247, HLA-A, ELMO1, AP2M1, CD28	498	29	16650	8.07021	0.0081942
GOTERM_BP_FAT	GO:0002562~somatic diversification of immune receptors via germline recombination within a single locus	9	1.66667	0.000185292	TCF7, CCR6, CD40LG, BCL11B, TBX21, LEF1, TCF3, FOXP1, CD28	498	54	16650	5.57229	0.0082909
GOTERM_BP_FAT	GO:0016444~somatic cell DNA recombination	9	1.66667	0.000185292	TCF7, CCR6, CD40LG, BCL11B, TBX21, LEF1, TCF3, FOXP1, CD28	498	54	16650	5.57229	0.0082909
GOTERM_BP_FAT	GO:0002443~leukocyte mediated immunity	25	4.62963	0.000185555	HLA-DQB1, ICAM1, CCL3, HLA-DRB1, FOXJ1, TBX21, HLA-A, RSAD2, SERPING1, GZMB, LILRB1, SLC11A1, CD96, P2RX7, CCR6, CD40LG, RASGRP1, GATA3, ZAP70, HLA-DRB5, SUSD4, TREM1, SPON2, KLRD1, CD28	498	356	16650	2.34787	0.0082365
GOTERM_BP_FAT	GO:0032673~regulation of interleukin-4 production	7	1.2963	0.000221384	HLA-DRB1, CD3E, CD40LG, GATA3, HLA-DRB5, LEF1, CD28	498	30	16650	7.8012	0.00974166

## Sheet: LCL_all_CpG
Category	Term	Count	%	PValue	Genes	List Total	Pop Hits	Pop Total	Fold Enrichment	Benjamini
GOTERM_BP_FAT	GO:0007155~cell adhesion	185	15.962	3.18632e-15	CAST, ATP1B1, MICB, CADM1, AIF1, UTRN, PDE3B, ITPKB, RORA, IL10, NRCAM, NLRC3, CD44, TIAM1, GATA3, IFNG, PAG1, RAB27A, PTPRJ, PTPRK, MYO6, PTPRG, PLXNB2, EFNB2, PTPRS, EIF2S3, ACTN1, HLA-DQA1, CTNNA2, JUP, RND3, KRT18, CCR6, LSAMP, HHLA2, COL1A1, TGFB1I1, ERC1, DST, DBN1, EIF2AK4, KIF26B, WNT5A, ME1, SNX9, PLXNC1, GCNT2, GRB2, ADORA2A, NINJ2, ITGB5, IL32, ITGB2, CD72, ITGB1, ITGAM, PXN, EPHB1, LG…	1022	1699	16650	1.77395	2.34133e-11
GOTERM_BP_FAT	GO:0022610~biological adhesion	185	15.962	4.51453e-15	CAST, ATP1B1, MICB, CADM1, AIF1, UTRN, PDE3B, ITPKB, RORA, IL10, NRCAM, NLRC3, CD44, TIAM1, GATA3, IFNG, PAG1, RAB27A, PTPRJ, PTPRK, MYO6, PTPRG, PLXNB2, EFNB2, PTPRS, EIF2S3, ACTN1, HLA-DQA1, CTNNA2, JUP, RND3, KRT18, CCR6, LSAMP, HHLA2, COL1A1, TGFB1I1, ERC1, DST, DBN1, EIF2AK4, KIF26B, WNT5A, ME1, SNX9, PLXNC1, GCNT2, GRB2, ADORA2A, NINJ2, ITGB5, IL32, ITGB2, CD72, ITGB1, ITGAM, PXN, EPHB1, LG…	1022	1705	16650	1.76771	1.65508e-11
GOTERM_BP_FAT	GO:0023051~regulation of signaling	281	24.245	2.08485e-13	S100A4, ATP1B1, UTS2, RORA, SGMS1, ITSN1, ZNRF3, ATP2B4, MAP3K4, CD44, MAP3K9, GAB1, IFNG, STAM, CRY1, MAP2K6, WWOX, GNG7, PTPRJ, DEPDC7, BCR, BCL2L14, GRIN2A, BTBD9, FARP1, BCL2L10, JUP, CD38, MAPK1, MSX1, LPAR6, TGFB1I1, UNC13B, DBN1, EIF2AK4, KCNMB4, RALGPS2, GCNT2, POMC, EPHB1, PXN, GPD1L, PFN2, KRAS, MACF1, UBASH3B, DUSP14, ZAP70, HLA-DRB5, RAP1GAP2, LFNG, DHX58, HIP1, SASH1, BMP2, TP53BP2, …	1022	3070	16650	1.49118	5.05404e-10
GOTERM_BP_FAT	GO:0010646~regulation of cell communication	277	23.8999	2.76114e-13	S100A4, UTS2, RORA, SGMS1, ITSN1, ZNRF3, ATP2B4, MAP3K4, CD44, MAP3K9, GAB1, IFNG, STAM, CRY1, MAP2K6, WWOX, GNG7, PTPRJ, DEPDC7, BCR, BCL2L14, GRIN2A, BTBD9, FARP1, BCL2L10, JUP, CD38, MAPK1, MSX1, LPAR6, TGFB1I1, UNC13B, DBN1, EIF2AK4, KCNMB4, RALGPS2, GCNT2, POMC, EPHB1, PXN, GPD1L, PFN2, KRAS, MACF1, UBASH3B, DUSP14, ZAP70, HLA-DRB5, RAP1GAP2, LFNG, DHX58, HIP1, SASH1, BMP2, TP53BP2, LGALS1, …	1022	3020	16650	1.49429	5.01972e-10
GOTERM_BP_FAT	GO:0006928~movement of cell or subcellular component	183	15.7895	2.14424e-12	ADCY3, LDHC, ATP1B1, TSPO, UTS2, IL16, PLXNA1, AIF1, PDGFA, GNA12, RASGEF1A, SLC7A5, IL10, SLC7A7, NRCAM, KIF13A, ATP2B4, CD44, TIAM1, GATA3, IFNG, GAB1, RABGEF1, INSR, IL1A, PTPRJ, PTPRK, PLD1, MYO6, BCR, PTPRG, PLXNB2, EFNB2, ACTN1, MARK1, CTNNA2, JUP, MAPK1, CCR6, COL1A1, RAB13, LRRK2, DST, KIF26B, WNT5A, PLXNC1, FGFR4, GCNT2, GRB2, ENPP2, DNAH17, CACNB2, ITGB2, TTC8, ITGB1, ITGAM, EPHB1, GPD1…	1022	1795	16650	1.66092	3.11865e-09
GOTERM_BP_FAT	GO:0016477~cell migration	134	11.5617	3.20051e-12	ATP1B1, TSPO, UTS2, IL16, PLXNA1, AIF1, PDGFA, GNA12, RASGEF1A, SLC7A5, IL10, SLC7A7, NRCAM, CD44, TIAM1, GATA3, IFNG, RABGEF1, INSR, IL1A, PTPRJ, PTPRK, BCR, PTPRG, PLXNB2, EFNB2, MARK1, CTNNA2, JUP, MAPK1, CCR6, RAB13, COL1A1, LRRK2, WNT5A, FGFR4, GCNT2, GRB2, ENPP2, ITGB2, ITGB1, EPHB1, ITGAM, T, PFN2, KRAS, MACF1, CKLF, ZAP70, FCER1G, LAMB1, COL18A1, SASH1, DIXDC1, BMP2, VAV3, PHACTR4, TGFBR2…	1022	1184	16650	1.84381	3.87907e-09
GOTERM_BP_FAT	GO:0040011~locomotion	161	13.8913	5.24887e-12	ADCY3, LDHC, ATP1B1, TSPO, UTS2, IL16, PLXNA1, AIF1, PDGFA, GNA12, RASGEF1A, SLC7A5, IL10, SLC7A7, NRCAM, ATP2B4, CD44, TIAM1, GATA3, CCR10, IFNG, GAB1, RABGEF1, INSR, IL1A, PTPRJ, PTPRK, PLD1, BCR, PTPRG, PLXNB2, EFNB2, GRIN2A, MARK1, CTNNA2, JUP, MAPK1, CCR6, COL1A1, RAB13, LRRK2, DST, KIF26B, WNT5A, FGFR4, PLXNC1, GCNT2, GRB2, ENPP2, ADORA2A, DNAH17, ITGB2, TTC8, ITGB1, EPHB1, ITGAM, T, PFN2, …	1022	1530	16650	1.71434	5.45287e-09
GOTERM_BP_FAT	GO:0051674~localization of cell	145	12.5108	5.77559e-12	ADCY3, LDHC, ATP1B1, TSPO, UTS2, IL16, PLXNA1, AIF1, PDGFA, GNA12, RASGEF1A, SLC7A5, IL10, SLC7A7, NRCAM, ATP2B4, CD44, TIAM1, GATA3, IFNG, GAB1, RABGEF1, INSR, IL1A, PTPRJ, PTPRK, PLD1, BCR, PTPRG, PLXNB2, EFNB2, MARK1, CTNNA2, JUP, MAPK1, CCR6, COL1A1, RAB13, LRRK2, DST, WNT5A, FGFR4, PLXNC1, GCNT2, GRB2, ENPP2, DNAH17, ITGB2, ITGB1, EPHB1, ITGAM, T, PFN2, KRAS, MACF1, CKLF, ZAP70, FCER1G, LAMB…	1022	1330	16650	1.77615	5.25002e-09
GOTERM_BP_FAT	GO:0048870~cell motility	145	12.5108	5.77559e-12	ADCY3, LDHC, ATP1B1, TSPO, UTS2, IL16, PLXNA1, AIF1, PDGFA, GNA12, RASGEF1A, SLC7A5, IL10, SLC7A7, NRCAM, ATP2B4, CD44, TIAM1, GATA3, IFNG, GAB1, RABGEF1, INSR, IL1A, PTPRJ, PTPRK, PLD1, BCR, PTPRG, PLXNB2, EFNB2, MARK1, CTNNA2, JUP, MAPK1, CCR6, COL1A1, RAB13, LRRK2, DST, WNT5A, FGFR4, PLXNC1, GCNT2, GRB2, ENPP2, DNAH17, ITGB2, ITGB1, EPHB1, ITGAM, T, PFN2, KRAS, MACF1, CKLF, ZAP70, FCER1G, LAMB…	1022	1330	16650	1.77615	5.25002e-09
GOTERM_BP_FAT	GO:0009966~regulation of signal transduction	248	21.3978	2.32641e-11	S100A4, RORA, SGMS1, ITSN1, ZNRF3, ATP2B4, MAP3K4, CD44, MAP3K9, IFNG, GAB1, STAM, CRY1, MAP2K6, WWOX, GNG7, PTPRJ, DEPDC7, BCR, BCL2L14, FARP1, BCL2L10, JUP, MAPK1, MSX1, LPAR6, TGFB1I1, UNC13B, RALGPS2, GCNT2, EPHB1, PXN, GPD1L, KRAS, MACF1, UBASH3B, DUSP14, ZAP70, RAP1GAP2, LFNG, DHX58, HIP1, SASH1, BMP2, TP53BP2, LGALS1, CNKSR3, ANKMY2, TGFBR2, ASXL1, DUSP22, SMAD3, HOMER1, S100A13, NOTCH2, C…	1022	2728	16650	1.48105	1.87974e-08
GOTERM_BP_FAT	GO:0001775~cell activation	107	9.2321	7.97594e-11	GNA15, MICB, CADM1, PDGFA, AIF1, GNA12, ITPKB, TNFSF13, RORA, IL10, NLRC3, GAB2, GATA3, IFNG, RABGEF1, PAG1, RAB27A, BCR, EFNB2, ACTN1, DLL1, HLA-DQA1, CD38, MAPK1, CCR6, F5, ARRB1, MNDA, HHLA2, COL1A1, EIF2AK4, WNT5A, LST1, ADORA2A, GRB2, ITGB2, ITGB1, EPHB1, PRR5, UBASH3B, CNR1, ZAP70, HLA-DRB5, FCER1G, RNF168, HLA-DPB1, HLA-DOA, LFNG, TYROBP, TCF7, VAV3, LGALS1, TGFBR2, SMAD3, DUSP22, S100A13,…	1022	910	16650	1.9156	5.8001e-08
GOTERM_BP_FAT	GO:0016337~single organismal cell-cell adhesion	90	7.76531	2.04965e-10	MICB, CADM1, AIF1, TBX21, PIP5K1C, ITPKB, RORA, IL10, NRCAM, NLRC3, CD44, PAK2, SPINT2, GATA3, CASP8, IFNG, ESAM, PAK1, DLG5, NT5E, DPP4, LAG3, PAG1, RAB27A, PRKCA, SIT1, EFNB2, ACTN1, LEF1, MYADM, HLA-DQA1, CTNNA2, JUP, CCR6, TNFSF13B, LAX1, EPB41L5, LCK, HHLA2, PRNP, JAM3, EIF2AK4, KIF26B, HLA-DQB1, WNT5A, HLA-DQB2, TNFRSF21, PRKCZ, GCNT2, GRB2, ADORA2A, NINJ2, ITGB5, RSAD2, CTNND1, CDH1, ITGB2…	1022	725	16650	2.0224	1.35501e-07
GOTERM_BP_FAT	GO:0045321~leukocyte activation	91	7.8516	4.32588e-10	MICB, CADM1, AIF1, TBX21, IL21R, TNFSF13, ITPKB, RORA, FES, SKAP2, IL10, NLRC3, GAB2, PAK2, GATA3, CASP8, IFNG, RABGEF1, PAK1, DPP4, LAG3, PAG1, RAB27A, BCR, SIT1, EFNB2, LEF1, DLL1, PRKCE, HLA-DQA1, PRKCB, CD38, CCR6, TNFSF13B, LAX1, LCK, MNDA, HHLA2, PRNP, EIF2AK4, HLA-DQB1, WNT5A, HLA-DQB2, PRF1, TNFRSF21, PRKCZ, LST1, GRB2, ADORA2A, RSAD2, ITGB2, ITGB1, EPHB1, PLCL2, PRR5, CNR1, TSPAN32, ZAP7…	1022	747	16650	1.98465	2.62148e-07
GOTERM_BP_FAT	GO:2000026~regulation of multicellular organismal development	166	14.3227	2.09573e-09	TSPO, UTS2, PLXNA1, PDGFA, NELL1, ADCY6, PDE3B, TNFSF13, ITPKB, FOXO3, IL10, ZNRF3, NRCAM, TIAM1, GATA3, IFNG, INSR, DDAH1, IL1A, VANGL1, PTPRG, PLXNB2, EFNB2, DLL1, ARNTL, VASH2, MAP4K4, MSX1, LILRB4, COL1A1, TGFB1I1, LRRK2, BIN1, DBN1, EIF2AK4, WNT5A, PLXNC1, GCNT2, ENPP2, SOX5, ITGB2, DAAM1, PSMA8, EPHB1, ARNT, VDR, IRAK3, MEIS2, MACF1, UBASH3B, CNR1, CASZ1, ZAP70, HLA-DOA, RAP1GAP2, AXIN2, RU…	1022	1721	16650	1.57141	1.17232e-06
GOTERM_BP_FAT	GO:0046649~lymphocyte activation	80	6.9025	2.17521e-09	MICB, CADM1, AIF1, TBX21, IL21R, ITPKB, TNFSF13, RORA, SKAP2, IL10, NLRC3, PAK2, GATA3, CASP8, IFNG, PAK1, DPP4, LAG3, PAG1, RAB27A, SIT1, EFNB2, LEF1, DLL1, HLA-DQA1, PRKCB, CD38, CCR6, TNFSF13B, LAX1, LCK, MNDA, HHLA2, PRNP, EIF2AK4, HLA-DQB1, HLA-DQB2, PRF1, TNFRSF21, PRKCZ, LST1, GRB2, ADORA2A, RSAD2, ITGB2, ITGB1, EPHB1, PLCL2, PRR5, ZAP70, HLA-DRB5, AP3D1, FCER1G, RNF168, HLA-DPB1, PPP3CA, …	1022	643	16650	2.02695	1.12986e-06
GOTERM_BP_FAT	GO:0098609~cell-cell adhesion	123	10.6126	2.2968e-09	CAST, MICB, CADM1, AIF1, ITPKB, RORA, IL10, NRCAM, NLRC3, CD44, GATA3, IFNG, PAG1, RAB27A, MYO6, PLXNB2, EFNB2, ACTN1, EIF2S3, HLA-DQA1, CTNNA2, JUP, CCR6, KRT18, HHLA2, ERC1, DBN1, EIF2AK4, KIF26B, WNT5A, ME1, SNX9, GCNT2, GRB2, ADORA2A, NINJ2, ITGB5, ITGB2, ITGB1, PRR5, MACF1, UBASH3B, EIF3E, ZAP70, HLA-DRB5, FCER1G, HLA-DPB1, HLA-DOA, LAMB1, LFNG, TCF7, BMP2, MYO1B, LGALS1, TGFBR2, PPFIBP1, CE…	1022	1164	16650	1.72153	1.11349e-06
GOTERM_BP_FAT	GO:0098602~single organism cell adhesion	91	7.8516	3.58889e-09	MICB, CADM1, AIF1, TBX21, PIP5K1C, ITPKB, RORA, IL10, NRCAM, NLRC3, CD44, PAK2, SPINT2, GATA3, CASP8, IFNG, ESAM, PAK1, DLG5, NT5E, DPP4, LAG3, PAG1, RAB27A, PRKCA, SIT1, EFNB2, ACTN1, LEF1, MYADM, HLA-DQA1, CTNNA2, JUP, CCR6, TNFSF13B, LAX1, EPB41L5, LCK, HHLA2, PRNP, JAM3, EIF2AK4, KIF26B, HLA-DQB1, WNT5A, HLA-DQB2, TNFRSF21, PRKCZ, GCNT2, GRB2, ADORA2A, NINJ2, ITGB5, RSAD2, CTNND1, CDH1, ITGB2…	1022	779	16650	1.90312	1.63115e-06
GOTERM_BP_FAT	GO:0030155~regulation of cell adhesion	79	6.81622	4.91639e-09	AIF1, UTRN, PDE3B, ITPKB, FES, PTEN, IL10, ARHGAP6, CD44, PAK2, SPINT2, GATA3, IFNG, PAK1, DPP4, PAG1, LAG3, PTPRJ, PRKCA, SIT1, PTPRG, PLXNB2, EFNB2, LEF1, DLL1, PRKCE, MYADM, HLA-DQA1, DDR1, TNFSF13B, LAX1, EPB41L5, LCK, HHLA2, COL1A1, PRNP, KIF26B, HLA-DQB1, WNT5A, HLA-DQB2, PRKCZ, TNFRSF21, GCNT2, GRB2, ADORA2A, CDH1, CYTH3, TPM1, CCL28, PRR5, MACF1, UBASH3B, ZAP70, HLA-DRB5, AP3D1, HLA-DPB1,…	1022	643	16650	2.00161	2.10306e-06
GOTERM_BP_FAT	GO:0009887~organ morphogenesis	108	9.31838	5.22831e-09	PLXNA1, PDGFA, FOXO1, FOXO3, KLHL3, ZNRF3, MTHFD1L, TIAM1, GATA3, HOXC4, IFNG, INSR, WWOX, BCR, VANGL1, EFNB2, DLL1, FOXN3, CTNNA2, MAPK1, MSX1, COL1A1, LRRK2, KIF26B, WNT5A, GCNT3, LRIG1, TTC8, LRIG3, DAAM1, PSMA8, EPHB1, T, VDR, KRAS, HEG1, AXIN2, LAMB1, LFNG, COL18A1, PLAG1, TCF7, BMP2, PHACTR4, TGFBR2, ASXL1, CELSR3, SMAD3, FOXP2, NOTCH2, SEMA6A, CYP7B1, P2RX7, HOXB2, TNFSF11, NEDD4, TRPS1, P…	1022	992	16650	1.77368	2.11223e-06
GOTERM_BP_FAT	GO:0035556~intracellular signal transduction	231	19.931	9.35097e-09	ADCY3, S100A4, FHIT, ATP1B1, AIF1, ADCY6, RORA, ITSN1, ATP2B4, MAP3K4, CD44, GAB2, MAP3K9, IFNG, GAB1, RAPGEF5, DDAH1, MAP2K6, WWOX, RAB27A, PTPRJ, DEPDC7, PLD1, BCR, GRIN2A, MARK1, FARP1, BCL2L10, MAPK1, RND3, MSX1, CCR6, LPAR6, RAB13, UNC13B, RALGPS2, GCNT2, EPHB1, GPD1L, PLAGL1, KRAS, DUSP14, ZAP70, RAP1GAP2, DHX58, HIP1, TYROBP, CNKSR1, SASH1, BMP2, TP53BP2, LGALS1, CNKSR3, DUSP22, SMAD1, S10…	1022	2657	16650	1.41639	3.57895e-06
GOTERM_BP_FAT	GO:0007166~cell surface receptor signaling pathway	231	19.931	1.37696e-08	SGMS1, ITSN1, ZNRF3, CD44, GAB2, CCR10, IFNG, GAB1, STAM, WWOX, PTPRJ, PTPRK, BCR, BCL2L14, VANGL1, PTPRG, EFNB2, GRIN2A, HLA-DQA1, MARK1, BCL2L10, JUP, MAPK1, CD38, KRT18, MSX1, CCR6, TGFB1I1, UNC13B, GCNT2, FCGRT, DAAM1, PXN, EPHB1, ADAP1, T, KRAS, MACF1, ZAP70, FCER1G, HLA-DRB5, HLA-DPB1, LFNG, HIP1, TYROBP, CNKSR1, SASH1, BMP2, TCF7, TGFBR2, CELSR3, DUSP22, SMAD3, SMAD1, HOMER1, DENND1B, NCKA…	1022	2669	16650	1.41002	5.0066e-06
GOTERM_BP_FAT	GO:0007159~leukocyte cell-cell adhesion	64	5.522	1.90586e-08	MICB, CADM1, AIF1, TBX21, ITPKB, RORA, IL10, NLRC3, CD44, PAK2, GATA3, CASP8, IFNG, PAK1, NT5E, DPP4, PAG1, LAG3, RAB27A, SIT1, EFNB2, LEF1, HLA-DQA1, CCR6, TNFSF13B, LAX1, LCK, HHLA2, PRNP, EIF2AK4, HLA-DQB1, HLA-DQB2, TNFRSF21, PRKCZ, ADORA2A, GRB2, RSAD2, ITGB2, ITGB1, CCL28, PRR5, ZAP70, HLA-DRB5, AP3D1, FCER1G, HLA-DPB1, PPP3CA, HLA-DOA, LFNG, CD7, PTPRC, TCF7, LGALS1, TGFBR2, SMAD3, DUSP22,…	1022	491	16650	2.12355	6.5997e-06
GOTERM_BP_FAT	GO:0048584~positive regulation of response to stimulus	183	15.7895	4.3463e-08	S100A4, MICB, IL16, CADM1, AIF1, PDGFA, TSPAN5, DSTYK, RASGEF1A, TNFSF13, ITPKB, FOXO3, ITSN1, ANKLE1, IL10, IL17RB, KLHL6, MAP3K4, CD44, GAB2, TIAM1, GATA3, MAP3K9, AAK1, IFNG, GAB1, STAM, INSR, MAP2K6, PAG1, WWOX, IL1A, PTPRJ, BCL2L14, STAP2, DLL1, ARNTL, HLA-DQA1, JUP, MAP4K3, MAPK1, CD38, MSX1, CCR6, ARRB1, LPAR6, MNDA, COL1A1, TGFB1I1, LRRK2, UNC13B, EIF2AK4, WNT5A, CAV2, FGFR4, GCNT2, GRB2,…	1022	2030	16650	1.46865	1.43664e-05
GOTERM_BP_FAT	GO:0023056~positive regulation of signaling	148	12.7696	6.30312e-08	S100A4, UTS2, PDGFA, TSPAN5, RASGEF1A, DSTYK, ITPKB, ITSN1, IL10, MAP3K4, CD44, TIAM1, GATA3, MAP3K9, AAK1, IFNG, GAB1, STAM, INSR, PAG1, WWOX, IL1A, MAP2K6, PTPRJ, BCL2L14, STAP2, GRIN2A, DLL1, ARNTL, JUP, MAP4K3, MAPK1, CD38, MSX1, ARRB1, LPAR6, COL1A1, TGFB1I1, LRRK2, UNC13B, EIF2AK4, WNT5A, CAV2, FGFR4, GCNT2, GRB2, ADORA2A, BLK, RRAGD, PSMA8, ARNT, PRR5, KRAS, ECE1, MACF1, ZAP70, HLA-DRB5, A…	1022	1563	16650	1.54265	1.99286e-05
GOTERM_BP_FAT	GO:0070486~leukocyte aggregation	59	5.0906	8.25616e-08	MICB, CADM1, AIF1, TBX21, ITPKB, RORA, IL10, NLRC3, CD44, PAK2, GATA3, CASP8, IFNG, PAK1, DPP4, PAG1, LAG3, RAB27A, EFNB2, LEF1, HLA-DQA1, CCR6, TNFSF13B, LAX1, LCK, HHLA2, PRNP, EIF2AK4, HLA-DQB1, PRKCZ, TNFRSF21, HLA-DQB2, ADORA2A, GRB2, RSAD2, PRR5, ZAP70, AP3D1, FCER1G, HLA-DRB5, HLA-DPB1, PPP3CA, HLA-DOA, LFNG, CD7, PTPRC, TCF7, LGALS1, TGFBR2, SMAD3, DUSP22, IGF1, FZD7, TIGIT, P2RX7, TNFSF1…	1022	454	16650	2.11719	2.50159e-05
GOTERM_BP_FAT	GO:0070489~T cell aggregation	58	5.00431	1.04849e-07	MICB, CADM1, AIF1, TBX21, ITPKB, RORA, IL10, NLRC3, PAK2, GATA3, CASP8, IFNG, PAK1, DPP4, PAG1, LAG3, RAB27A, EFNB2, LEF1, HLA-DQA1, CCR6, TNFSF13B, LAX1, LCK, HHLA2, PRNP, EIF2AK4, HLA-DQB1, PRKCZ, TNFRSF21, HLA-DQB2, ADORA2A, GRB2, RSAD2, PRR5, ZAP70, AP3D1, FCER1G, HLA-DRB5, HLA-DPB1, PPP3CA, HLA-DOA, LFNG, CD7, PTPRC, TCF7, LGALS1, TGFBR2, SMAD3, DUSP22, IGF1, FZD7, TIGIT, P2RX7, TNFSF11, PRL…	1022	446	16650	2.11864	3.0498e-05
GOTERM_BP_FAT	GO:0042110~T cell activation	58	5.00431	1.04849e-07	MICB, CADM1, AIF1, TBX21, ITPKB, RORA, IL10, NLRC3, PAK2, GATA3, CASP8, IFNG, PAK1, DPP4, PAG1, LAG3, RAB27A, EFNB2, LEF1, HLA-DQA1, CCR6, TNFSF13B, LAX1, LCK, HHLA2, PRNP, EIF2AK4, HLA-DQB1, PRKCZ, TNFRSF21, HLA-DQB2, ADORA2A, GRB2, RSAD2, PRR5, ZAP70, AP3D1, FCER1G, HLA-DRB5, HLA-DPB1, PPP3CA, HLA-DOA, LFNG, CD7, PTPRC, TCF7, LGALS1, TGFBR2, SMAD3, DUSP22, IGF1, FZD7, TIGIT, P2RX7, TNFSF11, PRL…	1022	446	16650	2.11864	3.0498e-05
GOTERM_BP_FAT	GO:0051094~positive regulation of developmental process	111	9.57722	1.06998e-07	TSPO, UTS2, PDGFA, NELL1, TNFSF13, ITPKB, FOXO3, NRCAM, TIAM1, GATA3, IFNG, DDAH1, INSR, IL1A, PLXNB2, EFNB2, DLL1, ARNTL, VASH2, CTNNA2, TGFB1I1, COL1A1, BIN1, WNT5A, GCNT2, ENPP2, SOX5, ITGB2, EPHB1, ARNT, VDR, IRAK3, KRAS, MACF1, CNR1, ZAP70, RUNX1, AXIN2, PLAG1, SASH1, TESC, BMP2, CPNE5, LGALS1, TGFBR2, SMAD3, SMAD1, DOCK5, TPBG, FOXP2, SEMA6A, CORO1B, P2RX7, TNFSF11, NTRK2, TGFBR3, HDAC9, TC…	1022	1089	16650	1.66057	2.9926e-05
GOTERM_BP_FAT	GO:0071593~lymphocyte aggregation	58	5.00431	1.14858e-07	MICB, CADM1, AIF1, TBX21, ITPKB, RORA, IL10, NLRC3, PAK2, GATA3, CASP8, IFNG, PAK1, DPP4, PAG1, LAG3, RAB27A, EFNB2, LEF1, HLA-DQA1, CCR6, TNFSF13B, LAX1, LCK, HHLA2, PRNP, EIF2AK4, HLA-DQB1, PRKCZ, TNFRSF21, HLA-DQB2, ADORA2A, GRB2, RSAD2, PRR5, ZAP70, AP3D1, FCER1G, HLA-DRB5, HLA-DPB1, PPP3CA, HLA-DOA, LFNG, CD7, PTPRC, TCF7, LGALS1, TGFBR2, SMAD3, DUSP22, IGF1, FZD7, TIGIT, P2RX7, TNFSF11, PRL…	1022	447	16650	2.1139	3.09346e-05
GOTERM_BP_FAT	GO:0010647~positive regulation of cell communication	146	12.5971	1.30494e-07	S100A4, UTS2, PDGFA, TSPAN5, RASGEF1A, DSTYK, ITPKB, ITSN1, IL10, MAP3K4, CD44, TIAM1, GATA3, MAP3K9, AAK1, IFNG, GAB1, STAM, INSR, PAG1, WWOX, IL1A, MAP2K6, PTPRJ, BCL2L14, STAP2, GRIN2A, DLL1, ARNTL, JUP, MAP4K3, MAPK1, CD38, MSX1, ARRB1, LPAR6, COL1A1, TGFB1I1, LRRK2, UNC13B, EIF2AK4, WNT5A, CAV2, FGFR4, GCNT2, GRB2, ADORA2A, BLK, RRAGD, PSMA8, ARNT, PRR5, KRAS, MACF1, ZAP70, HLA-DRB5, AXIN2, …	1022	1555	16650	1.52963	3.38907e-05
GOTERM_BP_FAT	GO:0051049~regulation of transport	163	14.0638	1.89435e-07	ATP1B1, TSPO, UTS2, SNCAIP, CADM1, UTRN, PASK, IL10, IL17RB, ATP2B4, GAB2, TIAM1, GATA3, AAK1, TBC1D14, IFNG, RABGEF1, RALB, DNAJC6, STAM, CRY1, INSR, MAP2K6, IL1A, RAB27A, BCR, MYO6, STC2, DLL1, TC2N, ARNTL, BTBD9, JUP, MAP4K4, MAPK1, CD38, SGSM2, ARRB1, AKAP7, LRRK2, BIN1, UNC13B, WNT5A, FXYD2, KCNMB4, ADORA2A, BLK, CACNB2, RABGAP1L, CACNB4, POMC, KCNMB1, GPD1L, HSPA1L, PFN2, UBASH3B, CNR1, ZAP…	1022	1796	16650	1.47858	4.75012e-05
GOTERM_BP_FAT	GO:0022603~regulation of anatomical structure morphogenesis	107	9.2321	2.02823e-07	UTS2, PLXNA1, PDGFA, GNA12, PDE3B, IL10, ZNRF3, NRCAM, TIAM1, GATA3, TBC1D14, IFNG, DDAH1, IL1A, BCR, VANGL1, PLXNB2, EFNB2, DLL1, VASH2, MSX1, TGFB1I1, COL1A1, LRRK2, WNT5A, PLXNC1, GCNT2, LST1, ENPP2, ITGB2, DAAM1, PSMA8, VDR, MACF1, RUNX1, AXIN2, LFNG, FGD6, SASH1, BMP2, CPNE5, UST, TGFBR2, SMAD3, CELSR3, GAS2, DOCK5, S100A13, FOXP2, SEMA6A, CORO1B, MYO10, NEDD4, ULK2, PRICKLE2, NTRK2, HDAC9, …	1022	1051	16650	1.65861	4.91631e-05
GOTERM_BP_FAT	GO:0031175~neuron projection development	88	7.59275	2.71092e-07	TSPO, PLXNA1, CPEB3, ADCY6, UCHL1, PRRX1, FES, PTEN, NRCAM, PAK2, TIAM1, GATA3, BTBD3, SEMA3A, PAK1, PTPRK, SGK1, PTPRG, CLMN, PLXNB2, EFNB2, RB1, FARP1, FRY, CTNNA2, MAP4K4, MAPK1, DDR1, MNX1, RAB13, LRRK2, CUX1, JAM3, DBN1, CHL1, EIF2AK4, KIF26B, CAMK1D, WNT5A, PRKCZ, PARD3, PLXNC1, LST1, NDN, GRB2, ADORA2A, VIM, CDH1, TTC8, ITGB1, SCARF1, EPHB1, KRAS, GPM6A, MACF1, LHX2, CNR1, BCL11A, INPP5F, …	1022	817	16650	1.75479	6.35909e-05
GOTERM_BP_FAT	GO:0009967~positive regulation of signal transduction	135	11.648	2.99776e-07	S100A4, PDGFA, TSPAN5, RASGEF1A, DSTYK, ITPKB, ITSN1, IL10, MAP3K4, CD44, TIAM1, GATA3, MAP3K9, AAK1, IFNG, GAB1, STAM, INSR, PAG1, WWOX, IL1A, MAP2K6, PTPRJ, BCL2L14, STAP2, DLL1, ARNTL, JUP, MAP4K3, MAPK1, MSX1, ARRB1, LPAR6, COL1A1, TGFB1I1, LRRK2, UNC13B, WNT5A, CAV2, FGFR4, GCNT2, GRB2, ADORA2A, RRAGD, PSMA8, ARNT, PRR5, KRAS, MACF1, ZAP70, AXIN2, LFNG, DHX58, HIP1, SASH1, DIXDC1, BMP2, EVC,…	1022	1428	16650	1.54017	6.81217e-05
GOTERM_BP_FAT	GO:0002684~positive regulation of immune system process	99	8.54185	3.47167e-07	MICB, CADM1, AIF1, ITPKB, TNFSF13, FOXO3, IL10, KLHL6, GAB2, GATA3, IFNG, RABGEF1, PAG1, IL1A, MAP2K6, PTPRJ, EFNB2, HLA-DQA1, CD38, MAPK1, CCR6, MNDA, HHLA2, EIF2AK4, WNT5A, GRB2, BLK, ITGB2, PSMA8, ITGAM, ARNT, IRAK3, PRR5, KRAS, CNR1, ZAP70, FCER1G, HLA-DRB5, HLA-DPB1, RUNX1, DHX58, TESC, VAV3, LGALS1, TGFBR2, DUSP22, ABCB4, DENND1B, NCKAP1, CDKN1A, MYO10, P2RX7, TNFSF11, PLCG2, TBX21, FES, SK…	1022	960	16650	1.68007	7.65002e-05
GOTERM_BP_FAT	GO:0022407~regulation of cell-cell adhesion	51	4.40035	4.23819e-07	HLA-DQB1, WNT5A, HLA-DQB2, TNFRSF21, PRKCZ, GCNT2, GRB2, ADORA2A, AIF1, CDH1, ITPKB, CCL28, IL10, PRR5, CD44, PAK2, UBASH3B, SPINT2, GATA3, IFNG, ZAP70, HLA-DRB5, AP3D1, HLA-DPB1, PAK1, HLA-DOA, DPP4, LAG3, PAG1, PRKCA, PTPRC, SIT1, LGALS1, EFNB2, TGFBR2, IGF1, LEF1, DUSP22, MYADM, HLA-DQA1, TIGIT, MYO10, TNFSF11, TNFSF13B, FYN, LAX1, EPB41L5, LCK, HHLA2, PRNP, KIF26B	1022	386	16650	2.15252	9.06433e-05
GOTERM_BP_FAT	GO:0050851~antigen receptor-mediated signaling pathway	36	3.10613	4.61258e-07	HLA-DQB1, TNFRSF21, HLA-DQB2, BLK, PSMA8, PTEN, PLCL2, KLHL6, PAK2, GATA3, IFNG, ZAP70, HLA-DRB5, SH2B2, HLA-DPB1, PAK1, NFATC2, PAG1, PTPRJ, PTPRC, VAV3, DUSP22, PRKCH, HLA-DQA1, PRKCB, DENND1B, KCNN4, CD38, MAPK1, LAX1, FYN, PLCG2, LCK, MNDA, PRNP, CMTM3	1022	228	16650	2.57236	9.58316e-05
GOTERM_BP_FAT	GO:1902531~regulation of intracellular signal transduction	155	13.3736	5.32298e-07	S100A4, PDGFA, GNA12, RASGEF1A, DSTYK, PDE3B, FOXO1, ITPKB, RORA, ITSN1, IL10, NLRC3, ATP2B4, MAP3K4, CD44, TIAM1, GATA3, MAP3K9, PDE4A, IFNG, GAB1, RABGEF1, INSR, IL1A, MAP2K6, PTPRJ, DEPDC7, BCR, STAP2, ARNTL, FARP1, BCL2L10, MAP4K3, MAP4K4, MAPK1, MSX1, ARRB1, LPAR6, AKAP7, LRRK2, WNT5A, CAV2, RALGPS2, FGFR4, GCNT2, GRB2, RRAGD, SESN1, ITGB1, EPHB1, RASAL2, GPD1L, IRAK3, PRR5, TAGAP, KRAS, DUS…	1022	1714	16650	1.47328	0.000107519
GOTERM_BP_FAT	GO:0051240~positive regulation of multicellular organismal process	134	11.5617	5.67166e-07	TSPO, UTS2, CADM1, AIF1, PDGFA, NELL1, TNFSF13, ITPKB, FOXO3, RORA, IL10, IL17RB, NRCAM, TIAM1, GATA3, IFNG, DDAH1, IL1A, PLXNB2, EFNB2, DLL1, ARNTL, VASH2, CD38, CCR6, HHLA2, COL1A1, TGFB1I1, BIN1, WNT5A, GCNT2, ENPP2, ADORA2A, SOX5, ITGB2, KCNMB1, EPHB1, ARNT, VDR, IRAK3, MACF1, CNR1, ZAP70, HEG1, FCER1G, HLA-DPB1, AXIN2, RUNX1, DHX58, PLAG1, SASH1, TESC, BMP2, CPNE5, LGALS1, TGFBR2, EPHX2, SMA…	1022	1431	16650	1.52556	0.000111465
GOTERM_BP_FAT	GO:0070887~cellular response to chemical stimulus	221	19.0682	5.82851e-07	CYP3A4, ADCY3, AQP9, AIF1, ADCY6, GGT1, RORA, SGMS1, ATP2B4, CD44, CCR10, IFNG, GAB1, CRY1, MAP2K6, WWOX, GNG7, PTPRK, STC2, HNF4G, HLA-DQA1, JUP, MAPK1, KRT18, MSX1, CCR6, TGIF1, RAB13, TGFB1I1, UNC13B, GCNT2, KCNMB1, PXN, EPHB1, T, KRAS, CKLF, FCER1G, HLA-DRB5, HLA-DPB1, DNMT3A, SASH1, BMP2, TCF7, LGALS1, TGFBR2, KLF11, DUSP22, SMAD3, SMAD1, CYP7B1, PLA2G4A, NTRK2, TGFBR3, BMP8B, BMP6, KLF3, CP…	1022	2648	16650	1.35968	0.000111533
GOTERM_BP_FAT	GO:0002682~regulation of immune system process	130	11.2166	5.92993e-07	MICB, CADM1, AIF1, GGT1, TNFSF13, ITPKB, FOXO3, RORA, IL10, KLHL6, GAB2, GATA3, IFNG, RABGEF1, PAG1, IL1A, MAP2K6, PTPRJ, BCR, EFNB2, DLL1, HLA-DQA1, CD38, MAPK1, CCR6, LILRB4, MNDA, HHLA2, COL1A1, EIF2AK4, WNT5A, LST1, GRB2, ADORA2A, BLK, FCGRT, ITGB2, PSMA8, ITGB1, ITGAM, ARNT, IRAK3, PRR5, KRAS, MEIS2, UBASH3B, CNR1, ZAP70, HLA-DRB5, FCER1G, HLA-DPB1, HLA-DOA, RUNX1, DHX58, TYROBP, TESC, VAV3,…	1022	1378	16650	1.53694	0.000110564
GOTERM_BP_FAT	GO:0007167~enzyme linked receptor protein signaling pathway	97	8.36928	8.78224e-07	TSG101, HIP1R, PDGFA, DSTYK, FOXO1, CLNK, ITSN1, FES, DDR2, PTEN, PAK2, GAB2, TIAM1, GATA3, GAB1, CHST11, RABGEF1, STAM, PAK1, INSR, FGF2, NRG2, PAG1, PILRA, PTPRJ, PTPRK, BCR, PTPRG, ARID5B, EFNB2, LEF1, PRKCB, MAPK1, DDR1, DOK1, DOK2, MSX1, DACT1, LCK, HIPK2, TGFB1I1, PMEPA1, WNT5A, GALNT3, PRKCZ, FRK, CAV2, PARD3, FGFR4, GCNT2, NDN, GRB2, BLK, VIM, ITGB5, ITGB1, EPHB1, PXN, ARNT, T, IGF1R, KRA…	1022	954	16650	1.65648	0.000159648
GOTERM_BP_FAT	GO:0046903~secretion	108	9.31838	9.42709e-07	UTS2, SNCAIP, CADM1, AQP9, PDGFA, F13A1, PASK, ILDR2, IL10, IL17RB, ANK1, GAB2, TIAM1, GATA3, IFNG, RALB, RABGEF1, STAM, CRY1, IL1A, MAP2K6, RAB27A, BCR, ACTN1, TC2N, ARNTL, MAP4K4, CD38, F5, ARRB1, VAMP5, RAB13, LRRK2, UNC13B, WNT5A, KCNMB4, ADORA2A, BLK, POMC, VDR, PFN2, LGALS3BP, CNR1, CKLF, ZAP70, HLA-DRB5, FCER1G, SDF4, PHACTR2, SYT11, S100A13, LIN7A, ABCB4, PLA2G4A, P2RX7, TNFSF11, P2RX1, N…	1022	1098	16650	1.60245	0.000167191
GOTERM_BP_FAT	GO:0040012~regulation of locomotion	82	7.07506	1.05582e-06	UTS2, IL16, PLXNA1, PDGFA, AIF1, GNA12, SORL1, FES, PTEN, DDR2, SPINT2, TIAM1, GATA3, GAB1, IFNG, RABGEF1, PAK1, SEMA3A, NR2F2, FAM83H, FGF2, NRG2, INSR, IL1A, PTPRJ, PRKCA, PTPRK, SGK1, BCR, PTPRG, PLXNB2, EFNB2, LEF1, IL6R, PRKCE, DAPK2, MYADM, MAPK1, CCR6, EPB41L5, MCC, COL1A1, LRRK2, JAM3, CTSH, CAMK1D, WNT5A, PLXNC1, GCNT2, ENPP2, ADORA2A, ABHD6, CCR1, TPM1, CCL28, STARD13, IGF1R, PFN2, MACF…	1022	768	16650	1.73947	0.000182791
GOTERM_BP_FAT	GO:0007169~transmembrane receptor protein tyrosine kinase signaling pathway	72	6.21225	1.27112e-06	TSG101, HIP1R, PDGFA, FOXO1, DSTYK, CLNK, FES, ITSN1, PTEN, DDR2, GAB2, PAK2, TIAM1, GATA3, GAB1, RABGEF1, STAM, PAK1, FGF2, NRG2, INSR, PAG1, PILRA, PTPRJ, BCR, PTPRG, ARID5B, EFNB2, PRKCB, DOK1, MAPK1, DDR1, DOK2, LCK, WNT5A, GALNT3, CAV2, PRKCZ, FRK, FGFR4, NDN, GRB2, BLK, PXN, EPHB1, ARNT, IGF1R, KRAS, SORBS1, ZAP70, SH2B2, ADAMTS12, CRIM1, CD7, HIP1, COL4A3, CNKSR1, BMP2, PTPRE, VAV3, FLT1, …	1022	648	16650	1.81018	0.000214944
GOTERM_BP_FAT	GO:1901700~response to oxygen-containing compound	135	11.648	1.31866e-06	ADCY3, TSPO, UTS2, GNA15, MICB, AQP9, AIF1, ADCY6, PDE3B, FOXO1, ILDR2, SGMS1, FOXO3, RORA, IL10, ATP2B4, SLC2A5, TIAM1, GATA3, IFNG, GAB1, CRY1, INSR, MAP2K6, GNG7, PTPRK, NUDT2, BCR, STC2, GRIN2A, QDPR, JUP, MAP4K4, CD38, MAPK1, ARRB1, AKAP7, COL1A1, RAB13, LRRK2, UNC13B, WNT5A, ME1, CAV2, FGFR4, GRB2, RRAGD, SESN1, KCNMB1, PXN, CMPK2, T, VDR, IRAK3, CNR1, HLA-DRB5, SDF4, COL18A1, SASH1, DNMT3A…	1022	1466	16650	1.50025	0.000217916
GOTERM_BP_FAT	GO:0048468~cell development	171	14.7541	1.53407e-06	S100A4, TSPO, PLXNA1, ADCY6, FOXO3, HOOK1, NRCAM, GSTM3, TIAM1, GATA3, IFNG, BTBD3, IL1A, PTPRK, PTPRG, PLXNB2, EFNB2, ACTN1, DLL1, ARNTL, FARP1, FRY, CTNNA2, MAP4K4, MAPK1, REC8, MSX1, CCR6, MNX1, IQCG, COL1A1, RAB13, TGFB1I1, LRRK2, BIN1, DBN1, SMARCA2, EIF2AK4, KIF26B, WNT5A, CAV2, PLXNC1, GCNT2, LST1, GRB2, ADORA2A, TTC8, ITGB1, EPHB1, KRAS, MACF1, CNR1, LHX2, CASZ1, HEG1, LAMB1, RAP1GAP2, AX…	1022	1968	16650	1.41558	0.000247876
GOTERM_BP_FAT	GO:0042127~regulation of cell proliferation	141	12.1657	1.5357e-06	TSPO, UTS2, AIF1, PDGFA, NELL1, FOXO1, TNFSF13, FOXO3, IL10, CDCA7, GAB2, TIAM1, GATA3, IFNG, INSR, IL1A, PTPRJ, PTPRK, EFNB2, DLL1, VASH2, JUP, MAPK1, CD38, MSX1, MNDA, HHLA2, TGFB1I1, LRRK2, SMARCA2, WNT5A, FXYD2, CAV2, FGFR4, GCNT2, LST1, ADORA2A, BLK, ST8SIA1, ITGB1, ARNT, T, VDR, KRAS, CNOT6L, ZAP70, HLA-DRB5, HLA-DPB1, AXIN2, LAMB1, RUNX3, PLAG1, COL18A1, BMP2, TESC, TCF7, VAV3, TGFBR2, KLF…	1022	1552	16650	1.4801	0.000242745
GOTERM_BP_FAT	GO:0032940~secretion by cell	97	8.36928	1.55556e-06	HNF1B, UTS2, SNCAIP, CADM1, TSG101, PDGFA, F13A1, PASK, PIP5K1C, ILDR2, FES, IL10, ARL2BP, LGR4, IL17RB, ANK1, GAB2, TIAM1, GATA3, TRIM6, IFNG, PAX8, RABGEF1, RALB, STAM, PAK1, CRY1, IL1A, RAB27A, PRKCA, BCR, MICAL3, RPH3AL, ACTN1, ARNTL, TC2N, PRKCE, NLRP2, TRPM2, MAP4K4, CD38, MYRIP, F5, STXBP6, TNFSF13B, LAX1, ARRB1, VAMP5, RAB13, LRRK2, STEAP2, UNC13B, RAB11FIP1, WNT5A, KCNMB4, PRKCZ, TNFRSF2…	1022	966	16650	1.6359	0.000240652
GOTERM_BP_FAT	GO:0044093~positive regulation of molecular function	161	13.8913	2.20131e-06	ADCY3, ATP1B1, GNA15, PDGFA, NELL1, ADCY6, RASGEF1A, DSTYK, ITSN1, IL10, ATP2B4, MAP3K4, CD44, TIAM1, GATA3, MAP3K9, TBC1D14, IFNG, GAB1, RABGEF1, RALB, RAPGEF5, INSR, MAP2K6, DEPDC7, BCR, GRIN2A, FARP1, BCL2L10, JUP, MAP4K3, MAPK1, RFC1, SGSM2, ARRB1, AKAP7, ERC1, LRRK2, WNT5A, SNX9, CAV2, RALGPS2, FGFR4, GRB2, ADORA2A, CACNB2, RABGAP1L, ITGB2, DENND2D, PSMA8, ITGB1, ADAP1, RASAL2, VDR, IRAK3, P…	1022	1840	16650	1.42551	0.000333443
GOTERM_BP_FAT	GO:0030334~regulation of cell migration	74	6.38481	2.59027e-06	UTS2, PLXNA1, PDGFA, AIF1, GNA12, SORL1, PTEN, DDR2, TIAM1, GATA3, GAB1, IFNG, RABGEF1, SEMA3A, PAK1, NR2F2, FAM83H, FGF2, INSR, IL1A, PTPRJ, PRKCA, PTPRK, SGK1, BCR, PTPRG, PLXNB2, LEF1, IL6R, PRKCE, DAPK2, MYADM, MAPK1, CCR6, EPB41L5, MCC, COL1A1, JAM3, CTSH, CAMK1D, WNT5A, PLXNC1, GCNT2, ENPP2, ABHD6, CCR1, TPM1, CCL28, STARD13, IGF1R, PFN2, MACF1, CAMK2D, BCAS3, LAMB1, COL18A1, PTPRC, SASH1, …	1022	685	16650	1.75997	0.000384343
GOTERM_BP_FAT	GO:2000145~regulation of cell motility	78	6.72994	2.61765e-06	UTS2, PLXNA1, PDGFA, AIF1, GNA12, SORL1, FES, PTEN, DDR2, TIAM1, SPINT2, GATA3, GAB1, IFNG, RABGEF1, PAK1, SEMA3A, NR2F2, FAM83H, FGF2, NRG2, INSR, IL1A, PTPRJ, PRKCA, PTPRK, SGK1, BCR, PTPRG, PLXNB2, LEF1, IL6R, PRKCE, DAPK2, MYADM, MAPK1, CCR6, EPB41L5, MCC, COL1A1, JAM3, CTSH, CAMK1D, WNT5A, PLXNC1, GCNT2, ENPP2, ABHD6, CCR1, TPM1, CCL28, STARD13, IGF1R, PFN2, MACF1, CAMK2D, INPP5F, BCAS3, LAM…	1022	736	16650	1.72655	0.00038064
GOTERM_BP_FAT	GO:0051270~regulation of cellular component movement	83	7.16135	3.12666e-06	UTS2, PLXNA1, PDGFA, AIF1, GNA12, SORL1, FES, PTEN, DDR2, SPINT2, TIAM1, GATA3, GAB1, IFNG, RABGEF1, PAK1, SEMA3A, NR2F2, FAM83H, FGF2, NRG2, INSR, IL1A, PTPRJ, PRKCA, PTPRK, SGK1, BCR, PTPRG, PLXNB2, LEF1, ACTN1, IL6R, PRKCE, DAPK2, MYADM, JUP, MAPK1, CCR6, EPB41L5, MCC, COL1A1, JAM3, CTSH, CAMK1D, WNT5A, PLXNC1, GCNT2, ENPP2, ABHD6, CCR1, TPM1, CCL28, STARD13, IGF1R, PFN2, MACF1, CAMK2D, INPP5F…	1022	802	16650	1.68604	0.000445727
GOTERM_BP_FAT	GO:0006955~immune response	139	11.9931	3.77535e-06	MICB, IL16, CADM1, AQP9, AIF1, TNFSF13, RORA, IL10, APOBEC3B, KLHL6, CD44, GAB2, GATA3, IFNG, CCR10, RABGEF1, PAG1, IL1A, MAP2K6, RAB27A, PTPRJ, BCR, DLL1, HLA-DQA1, CD38, MAPK1, CCR6, LILRB4, MNX1, MNDA, GBP2, EIF2AK4, WNT5A, GCNT3, LST1, GRB2, ENPP2, BLK, FCGRT, IL32, ITGB2, PSMA8, ITGAM, IRAK3, KRAS, CNR1, ZAP70, HLA-DRB5, FCER1G, RNF168, HLA-DPB1, HLA-DOA, LFNG, DHX58, TYROBP, TCF7, VAV3, LGA…	1022	1551	16650	1.46005	0.00052783
GOTERM_BP_FAT	GO:0050865~regulation of cell activation	58	5.00431	4.58931e-06	PDGFA, AIF1, TBX21, ITPKB, TNFSF13, RORA, FES, IL10, PAK2, GAB2, GATA3, IFNG, RABGEF1, PAK1, DPP4, PAG1, LAG3, PRKCA, SIT1, BCR, EFNB2, HLA-DQA1, CD38, TNFSF13B, LAX1, LCK, MNDA, HHLA2, PRNP, HLA-DQB1, WNT5A, HLA-DQB2, PRKCZ, TNFRSF21, LST1, ADORA2A, GRB2, PRR5, UBASH3B, CNR1, TSPAN32, ZAP70, HLA-DRB5, AP3D1, FCER1G, HLA-DPB1, HLA-DOA, NFATC2, PTPRC, VAV3, LGALS1, TGFBR2, DUSP22, IGF1, TIGIT, CDK…	1022	501	16650	1.88605	0.000629492
GOTERM_BP_FAT	GO:0045785~positive regulation of cell adhesion	48	4.1415	4.89511e-06	HLA-DQB1, WNT5A, HLA-DQB2, PRKCZ, GCNT2, GRB2, AIF1, UTRN, ITPKB, CYTH3, TPM1, CCL28, IL10, PRR5, CD44, PAK2, GATA3, IFNG, ZAP70, HLA-DRB5, AP3D1, HLA-DPB1, PAK1, DPP4, PRKCA, PTPRJ, PTPRC, VAV3, LGALS1, EFNB2, TGFBR2, IGF1, LEF1, SMAD3, NID1, PRKCE, DOCK5, MYADM, HLA-DQA1, EMILIN1, MYO10, TNFSF11, TNFSF13B, FYN, LCK, EPB41L5, HHLA2, KIF26B	1022	385	16650	2.03116	0.000658992
GOTERM_BP_FAT	GO:0051128~regulation of cellular component organization	193	16.6523	5.0721e-06	TSPO, SNCAIP, PLXNA1, CHMP4C, PDGFA, GNA12, ADCY6, IQGAP2, IL10, IL17RB, NRCAM, ANK1, MAP3K4, TIAM1, GATA3, AAK1, TBC1D14, IFNG, RABGEF1, RALB, DNAJC6, STAM, INSR, IL1A, RAB27A, PTPRJ, PLD1, BCR, PTPRG, PLXNB2, SPIRE1, DLL1, CHPT1, BTBD9, CTNNA2, MAP4K4, MAPK1, CD38, MSX1, SGSM2, ARRB1, COL1A1, TGFB1I1, BIN1, LRRK2, UNC13B, DBN1, SMARCA2, WNT5A, DCBLD2, FXYD2, SNX9, CAV2, PLXNC1, FGFR4, GCNT2, LS…	1022	2323	16650	1.35354	0.000670401
GOTERM_BP_FAT	GO:0002694~regulation of leukocyte activation	55	4.74547	5.42771e-06	AIF1, TBX21, ITPKB, TNFSF13, RORA, FES, IL10, PAK2, GAB2, GATA3, IFNG, RABGEF1, PAK1, DPP4, PAG1, LAG3, SIT1, BCR, EFNB2, HLA-DQA1, CD38, TNFSF13B, LAX1, LCK, MNDA, HHLA2, PRNP, HLA-DQB1, WNT5A, PRKCZ, TNFRSF21, HLA-DQB2, LST1, ADORA2A, GRB2, PRR5, CNR1, TSPAN32, ZAP70, AP3D1, FCER1G, HLA-DRB5, HLA-DPB1, HLA-DOA, NFATC2, PTPRC, VAV3, LGALS1, TGFBR2, DUSP22, IGF1, TIGIT, CDKN1A, TNFSF11, FYN	1022	468	16650	1.91461	0.00070458
GOTERM_BP_FAT	GO:0007160~cell-matrix adhesion	30	2.58844	6.05268e-06	PRKCZ, UTRN, ITGB5, ITGB2, PTEN, ITGB1, CCL28, PXN, CD96, ARHGAP6, CD44, SORBS1, MACF1, TIAM1, ITGB8, HPSE, ADAMTS12, BCAS3, PARVG, PTPRJ, PTPRK, ITGA1, ACTN1, SMAD3, NID1, DDR1, EPB41L5, TRIP6, JAM3, PHLDB2	1022	192	16650	2.54556	0.000771898
GOTERM_BP_FAT	GO:0051050~positive regulation of transport	91	7.8516	6.16745e-06	ATP1B1, TSPO, CADM1, TSG101, HIP1R, SORL1, TP63, VPS37B, RHOU, IL10, IL17RB, TMEM173, TNFRSF11A, GAB2, GATA3, TRIM6, CASP8, IFNG, NBPF3, STAM, INSR, MAP2K6, IL1A, RAB27A, SGK1, BCR, RPH3AL, DLL1, PRKCE, NLRP2, LDLRAP1, TRPM2, JUP, STOM, CD38, MYRIP, DACT1, ARRB1, AKAP7, CA2, UNC13B, CAMK1D, WNT5A, PRKCZ, ADORA2A, TFR2, CCR1, BLK, OXTR, CACNB2, CDH1, TDRD12, ZBTB17, KCNMB1, GPD1L, HSPA1L, SORBS1, …	1022	920	16650	1.61145	0.000772974
GOTERM_BP_FAT	GO:0000904~cell morphogenesis involved in differentiation	78	6.72994	6.18785e-06	S100A4, PLXNA1, UCHL1, PTEN, NRCAM, FRMD6, SPINT2, TIAM1, GATA3, PAX8, BTBD3, LOXL3, PAK1, SEMA3A, PLXNB2, EFNB2, LEF1, ACTN1, RB1, PALLD, FLNB, MYADM, FARP1, CTNNA2, MAPK1, MSX1, EPB41L5, TGFB1I1, COL1A1, CUX1, LRRK2, CHL1, KIF26B, WNT5A, PARD3, PLXNC1, GCNT2, NDN, GRB2, TTC8, ITGB1, EPHB1, KRAS, MACF1, LHX2, BCL11A, NEFH, HEG1, PPP3CA, LAMB1, AXIN2, LRFN3, COL18A1, KLF7, BMP2, UST, MAP1B, TGFBR…	1022	753	16650	1.68757	0.000762391
GOTERM_BP_FAT	GO:0010942~positive regulation of cell death	66	5.69456	7.74445e-06	TSPO, HIP1R, TP63, FOXO1, FOXO3, ITSN1, PTEN, IL10, PAK2, TIAM1, MAP3K9, CASP8, IFNG, WWOX, MAP2K6, KCNMA1, ARHGEF3, BCL2L14, ARHGEF6, GRIN2A, ARHGEF12, NLRP2, TRPM2, DAPK1, BCL2L10, ARHGEF11, MSX1, ARRB1, LGALS14, LCK, MNDA, CTSC, LRRK2, BIN1, CTSH, UNC13B, CAMK1D, WNT5A, ADORA2A, SAV1, ITGB1, VDR, CNR1, CAMK2D, AXIN2, PHLDA3, HIP1, COL18A1, COL4A3, DNMT3A, BMP2, NACC2, VAV3, TP53BP2, KLF11, ITG…	1022	607	16650	1.77141	0.00093819
GOTERM_BP_FAT	GO:0051046~regulation of secretion	72	6.21225	8.1798e-06	UTS2, SNCAIP, CADM1, TSG101, PASK, FES, LGR4, IL10, ARL2BP, IL17RB, TNFRSF11A, GAB2, TIAM1, GATA3, TRIM6, PAX8, IFNG, RALB, RABGEF1, STAM, CRY1, KDM5B, IL1A, MAP2K6, RAB27A, PRKCA, SGK1, MYO6, BCR, RPH3AL, TC2N, ARNTL, PRKCE, NLRP2, TRPM2, MAP4K4, CD38, MYRIP, STXBP6, ARRB1, LRRK2, RAB11FIP1, UNC13B, WNT5A, PRKCZ, TNFRSF21, KCNMB4, ADORA2A, TFR2, BLK, RSAD2, OXTR, POMC, PFN2, CNR1, ZAP70, HLA-DRB…	1022	683	16650	1.71741	0.000974668
GOTERM_BP_FAT	GO:0009719~response to endogenous stimulus	137	11.8205	8.44806e-06	ADCY3, TSPO, LMO2, AQP9, AIF1, ADCY6, DSTYK, PDE3B, FOXO1, FOXO3, RORA, IL10, ATP2B4, CD44, TIAM1, GATA3, GAB1, CRY1, INSR, WWOX, GNG7, PTPRK, STC2, GRIN2A, QDPR, HNF4G, ARNTL, JUP, CD38, MAPK1, MSX1, AKAP7, COL1A1, RAB13, TGFB1I1, LRRK2, WNT5A, ME1, CAV2, FGFR4, GCNT2, GRB2, ADORA2A, SOX5, ITGB5, ITGB2, RRAGD, ABCA3, SESN1, ITGB1, PXN, T, VDR, IRAK3, KRAS, CNR1, FCER1G, RUNX3, DNMT3A, BMP2, KLF1…	1022	1548	16650	1.44183	0.000990389
GOTERM_BP_FAT	GO:0030029~actin filament-based process	71	6.12597	8.80602e-06	HIP1R, PDGFA, AIF1, PIP5K1C, IQGAP2, FES, RHOU, DSTN, ARHGAP6, FRMD6, PAK1, PARVG, FMNL2, MYO6, BCR, MICAL3, ACTN1, SPIRE1, PRKCE, PALLD, FLNB, MYADM, TRPM2, FRY, ARHGEF11, JUP, EPB41L2, RND3, MYRIP, ARRB1, EPB41L5, RAB13, JAM3, DBN1, PRKCZ, CNN3, GRB2, VIM, ITGB5, CACNB2, TTC8, DAAM1, TPM1, ITGB1, DAAM2, GJC1, GPD1L, PFN2, KRAS, SORBS1, SORBS2, CAMK2D, SH2B2, NEDD4L, BCAS3, FGD6, SYNPO, DIXDC1, …	1022	672	16650	1.72128	0.00101595
GOTERM_BP_FAT	GO:0007399~nervous system development	181	15.6169	9.21296e-06	TSPO, CADM1, PLXNA1, CCDC85C, NELL1, ADCY6, RORA, FOXO3, SLC7A5, MTHFD1L, NRCAM, GSTM3, ATP2B4, TIAM1, GATA3, IFNG, BTBD3, RAPGEF5, ITPK1, PTPRK, BCR, PTPRG, PLXNB2, EFNB2, GRIN2A, DLL1, ARNTL, TACC1, MARK1, FARP1, FRY, CTNNA2, MAP4K4, MAPK1, PITPNM1, MSX1, LSAMP, MNX1, RAB13, LRRK2, BIN1, UNC13B, DBN1, SMARCA2, EIF2AK4, KIF26B, MPST, WNT5A, PLXNC1, LST1, GRB2, ADORA2A, NINJ2, SOX5, LRIG1, IGF2BP…	1022	2170	16650	1.35888	0.00104628
GOTERM_BP_FAT	GO:0034330~cell junction organization	35	3.01984	9.60345e-06	PARD3, CADM1, CTNND1, PIP5K1C, CDH1, PTEN, GJC1, CD9, ARHGAP6, SORBS1, MACF1, HEG1, DLG5, BCAS3, PRKCA, PTPRJ, PTPRK, PRKCH, SMAD3, ACTN1, MYADM, GJB2, JUP, LAMA3, DSG2, PLEKHA7, EPB41L5, PKP4, CLDN1, RAB13, PARD6G, TRIP6, DST, PHLDB2, CDH11	1022	249	16650	2.28998	0.00107383
GOTERM_BP_FAT	GO:0010648~negative regulation of cell communication	110	9.49094	9.75055e-06	UTS2, PDE3B, FOXO1, SGMS1, FOXO3, RORA, IL10, ZNRF3, NLRC3, ATP2B4, CD44, GATA3, RABGEF1, STAM, CRY1, WWOX, IL1A, PTPRJ, ARNTL, BCL2L10, MAP4K4, CD38, ARRB1, TGFB1I1, LRRK2, WNT5A, CAV2, GRB2, CXXC4, SESN1, PSMA8, ITGB1, RASAL2, GPD1L, IRAK3, DUSP14, UBASH3B, AXIN2, LFNG, DHX58, BMP2, PHACTR4, SYT11, TGFBR2, CNKSR3, ASXL1, ITGA1, DUSP22, SMAD3, CYP7B1, CBLB, P2RX7, PLK2, NEDD4, RGS3, TGFBR3, TSG1…	1022	1182	16650	1.51614	0.00107376
GOTERM_BP_FAT	GO:0045216~cell-cell junction organization	32	2.761	1.0334e-05	PARD3, CADM1, CTNND1, PIP5K1C, CDH1, PTEN, GJC1, CD9, ARHGAP6, SORBS1, MACF1, HEG1, DLG5, BCAS3, PRKCA, PTPRJ, PTPRK, SMAD3, ACTN1, MYADM, GJB2, JUP, DSG2, PLEKHA7, EPB41L5, PKP4, CLDN1, RAB13, PARD6G, TRIP6, PHLDB2, CDH11	1022	218	16650	2.39143	0.001121
GOTERM_BP_FAT	GO:0006935~chemotaxis	61	5.26316	1.08968e-05	IL16, PLXNA1, PDGFA, AIF1, PIP5K1C, FES, IL10, NRCAM, TNFRSF11A, TIAM1, GATA3, CCR10, IFNG, SEMA3A, FGF2, PTPRJ, PLD1, PLXNB2, EFNB2, LEF1, IL6R, DAPK2, TRPM2, MAPK1, CCR6, RAB13, JAM3, CHL1, KIF26B, CAMK1D, WNT5A, PLXNC1, GRB2, ENPP2, CCR1, ITGB2, TTC8, CCL28, EPHB1, KRAS, LHX2, CKLF, FCER1G, KLF7, VAV3, FLT1, ITGA1, CELSR3, SMAD3, FZD3, DPYSL2, SEMA6A, CORO1B, CYP7B1, TNFSF11, FYN, CMTM7, APBB2…	1022	552	16650	1.80034	0.00116465
GOTERM_BP_FAT	GO:0000902~cell morphogenesis	114	9.83607	1.11998e-05	S100A4, PLXNA1, GNA12, NRCAM, TIAM1, GATA3, TBC1D14, BTBD3, PLXNB2, EFNB2, ACTN1, FARP1, CTNNA2, FRY, MAPK1, MSX1, MNX1, IQCG, TGFB1I1, COL1A1, LRRK2, EIF2AK4, KIF26B, WNT5A, PLXNC1, GCNT2, LST1, ENPP2, ADORA2A, GRB2, ITGB2, TTC8, ITGB1, EPHB1, VDR, KRAS, MACF1, LHX2, HEG1, AXIN2, LAMB1, FGD6, LRFN3, COL18A1, KLF7, BMP2, CPNE5, UST, TGFBR2, ITGA1, SMAD3, CELSR3, GAS2, DOCK5, S100A13, SEMA6A, CORO…	1022	1240	16650	1.49777	0.00117968
GOTERM_BP_FAT	GO:0023057~negative regulation of signaling	110	9.49094	1.12361e-05	UTS2, PDE3B, FOXO1, SGMS1, FOXO3, RORA, IL10, ZNRF3, NLRC3, ATP2B4, CD44, GATA3, RABGEF1, STAM, CRY1, WWOX, IL1A, PTPRJ, ARNTL, BCL2L10, MAP4K4, CD38, ARRB1, TGFB1I1, LRRK2, WNT5A, CAV2, GRB2, CXXC4, SESN1, PSMA8, ITGB1, RASAL2, GPD1L, IRAK3, DUSP14, UBASH3B, AXIN2, LFNG, DHX58, BMP2, PHACTR4, SYT11, TGFBR2, CNKSR3, ASXL1, ITGA1, DUSP22, SMAD3, CYP7B1, CBLB, P2RX7, PLK2, NEDD4, RGS3, TGFBR3, TSG1…	1022	1186	16650	1.51102	0.00116659
GOTERM_BP_FAT	GO:0031589~cell-substrate adhesion	40	3.45125	1.14927e-05	PRKCZ, GCNT2, UTRN, ITGB5, ITGB2, PTEN, ITGB1, CCL28, EPHB1, PXN, CD96, ARHGAP6, CD44, SORBS1, MACF1, TIAM1, ITGB8, HPSE, ADAMTS12, BCAS3, LAMB1, PARVG, PTPRJ, PTPRK, LGALS1, ITGA1, ACTN1, SMAD3, NID1, PRKCE, DOCK5, MYADM, FZD7, EMILIN1, DDR1, EPB41L5, COL1A1, TRIP6, PHLDB2, JAM3	1022	306	16650	2.12962	0.00117643
GOTERM_BP_FAT	GO:0042330~taxis	61	5.26316	1.15283e-05	IL16, PLXNA1, PDGFA, AIF1, PIP5K1C, FES, IL10, NRCAM, TNFRSF11A, TIAM1, GATA3, CCR10, IFNG, SEMA3A, FGF2, PTPRJ, PLD1, PLXNB2, EFNB2, LEF1, IL6R, DAPK2, TRPM2, MAPK1, CCR6, RAB13, JAM3, CHL1, KIF26B, CAMK1D, WNT5A, PLXNC1, GRB2, ENPP2, CCR1, ITGB2, TTC8, CCL28, EPHB1, KRAS, LHX2, CKLF, FCER1G, KLF7, VAV3, FLT1, ITGA1, CELSR3, SMAD3, FZD3, DPYSL2, SEMA6A, CORO1B, CYP7B1, TNFSF11, FYN, CMTM7, APBB2…	1022	553	16650	1.79708	0.00116368
GOTERM_BP_FAT	GO:1903530~regulation of secretion by cell	67	5.78085	1.33346e-05	UTS2, SNCAIP, CADM1, TSG101, PASK, FES, LGR4, IL10, ARL2BP, IL17RB, GAB2, TIAM1, GATA3, TRIM6, PAX8, IFNG, RABGEF1, RALB, STAM, CRY1, IL1A, RAB27A, PRKCA, BCR, RPH3AL, ARNTL, TC2N, PRKCE, NLRP2, TRPM2, MAP4K4, CD38, MYRIP, STXBP6, ARRB1, LRRK2, RAB11FIP1, UNC13B, WNT5A, PRKCZ, TNFRSF21, KCNMB4, ADORA2A, TFR2, BLK, RSAD2, OXTR, POMC, PFN2, CNR1, ZAP70, HLA-DRB5, FCER1G, PPP3CA, SYT11, EXPH5, IGF1,…	1022	630	16650	1.7326	0.00132747
GOTERM_BP_FAT	GO:0001932~regulation of protein phosphorylation	118	10.1812	1.36873e-05	ADCY3, PDGFA, AIF1, NELL1, ADCY6, DSTYK, FOXO1, ITPKB, ATP2B4, MAP3K4, CD44, TIAM1, MAP3K9, IFNG, GAB1, RALB, RABGEF1, INSR, IL1A, MAP2K6, PTPRJ, PLXNB2, STAP2, MAP4K3, MAP4K4, MAPK1, ARRB1, LRRK2, EIF2AK4, WNT5A, SNX9, CAV2, FGFR4, GCNT2, GRB2, ENPP2, ADORA2A, ITGB2, EPHB1, GPD1L, IRAK3, PRR5, PFN2, KRAS, UBASH3B, DUSP14, AXIN2, SASH1, TESC, BMP2, TGFBR2, CNKSR3, ITGA1, CELSR3, DUSP22, FNIP2, CB…	1022	1300	16650	1.47877	0.00134416
GOTERM_BP_FAT	GO:0008219~cell death	165	14.2364	1.4854e-05	CAST, FHIT, TSPO, SNCAIP, CADM1, AIF1, FOXO1, ITPKB, SGMS1, FOXO3, ITSN1, IL10, CLPTM1L, CDCA7, CD44, TIAM1, GATA3, MAP3K9, IFNG, RALB, MAP2K6, IL1A, WWOX, BCL2L15, NUDT2, BCL2L14, GRIN2A, ACTN1, DLL1, BCL2L10, MAP4K4, MAPK1, RNF130, CD38, KRT18, MSX1, ARRB1, MNDA, BIN1, LRRK2, UNC13B, WNT5A, PACS2, ADORA2A, BLK, ITGB2, ITGB1, EPHB1, PLAGL1, VDR, KRAS, TRIM69, CNR1, FCER1G, FAIM, AXIN2, HIP1, COL…	1022	1958	16650	1.37289	0.00143922
GOTERM_BP_FAT	GO:0006915~apoptotic process	150	12.9422	1.53578e-05	CAST, FHIT, TSPO, CADM1, AIF1, FOXO1, ITPKB, SGMS1, FOXO3, ITSN1, IL10, CLPTM1L, CDCA7, CD44, TIAM1, GATA3, MAP3K9, IFNG, RALB, WWOX, IL1A, MAP2K6, NUDT2, BCL2L15, BCL2L14, GRIN2A, DLL1, BCL2L10, MAP4K4, MAPK1, RNF130, CD38, KRT18, MSX1, ARRB1, MNDA, LRRK2, BIN1, UNC13B, WNT5A, PACS2, ADORA2A, BLK, ITGB2, ITGB1, PLAGL1, VDR, KRAS, TRIM69, CNR1, FCER1G, FAIM, HIP1, COL18A1, CKAP2, DNMT3A, BMP2, TC…	1022	1747	16650	1.39882	0.00146843
GOTERM_BP_FAT	GO:0008283~cell proliferation	158	13.6324	1.56464e-05	TSPO, UTS2, CADM1, AIF1, PDGFA, NELL1, FOXO1, TNFSF13, ITPKB, RORA, FOXO3, IL10, ZNRF3, GAB2, TIAM1, GATA3, IFNG, GAB1, INSR, IL1A, PTPRJ, PTPRK, PLXNB2, EFNB2, DLL1, VASH2, TACC1, MAPK1, CD38, MSX1, MNDA, HHLA2, TGFB1I1, LRRK2, BIN1, DBN1, SMARCA2, WNT5A, CAV2, FGFR4, GCNT2, LST1, ADORA2A, ST8SIA1, SOX5, IGF2BP1, ITGB1, EPHB1, ARNT, VDR, T, KRAS, CNOT6L, CKLF, ZAP70, HLA-DRB5, HLA-DPB1, LAMB1, A…	1022	1861	16650	1.38317	0.00147659
GOTERM_BP_FAT	GO:0009968~negative regulation of signal transduction	102	8.80069	1.62498e-05	PDE3B, FOXO1, SGMS1, FOXO3, RORA, IL10, ZNRF3, NLRC3, ATP2B4, CD44, GATA3, RABGEF1, STAM, CRY1, WWOX, IL1A, PTPRJ, ARNTL, BCL2L10, ARRB1, TGFB1I1, LRRK2, WNT5A, CAV2, GRB2, CXXC4, SESN1, PSMA8, ITGB1, RASAL2, GPD1L, IRAK3, DUSP14, UBASH3B, AXIN2, LFNG, DHX58, BMP2, PHACTR4, TGFBR2, CNKSR3, ASXL1, ITGA1, DUSP22, SMAD3, CYP7B1, CBLB, P2RX7, NEDD4, RGS3, TGFBR3, TSG101, SORL1, UCHL1, WWC1, PTEN, LGR…	1022	1089	16650	1.52593	0.00151384
GOTERM_BP_FAT	GO:0048729~tissue morphogenesis	66	5.69456	1.67639e-05	HNF1B, PLXNA1, PDGFA, TP63, KLHL3, LGR4, IL10, ZNRF3, MTHFD1L, GPC4, TIAM1, SPINT2, GATA3, PAX8, DLG5, PAK1, SEMA3A, KDM5B, FGF2, VANGL1, ACTA2, PLXNB2, EFNB2, ESR1, LEF1, DLL1, DDR1, DACT1, MSX1, EYA2, EPB41L5, CA2, CTSH, KIF26B, WNT5A, GCNT3, SHROOM3, GRB2, TTC8, DAAM1, TPM1, PSMA8, ITGB1, STARD13, VDR, T, KRAS, LHX2, HEG1, BMP2, PHACTR4, TGFBR2, CELSR3, SMAD3, FZD3, SMAD1, FZD7, COL5A1, FZD6, …	1022	622	16650	1.72869	0.00154195
GOTERM_BP_FAT	GO:0050853~B cell receptor signaling pathway	15	1.29422	1.77188e-05	PTPRC, VAV3, BLK, PRKCH, PRKCB, PLCL2, CD38, MAPK1, KLHL6, PLCG2, LCK, MNDA, ZAP70, NFATC2, CMTM3	1022	62	16650	3.94151	0.00160936
GOTERM_BP_FAT	GO:0009611~response to wounding	68	5.86713	1.84344e-05	TSPO, GNA15, PDGFA, AIF1, F13A1, GNA12, PTEN, LBH, HPSE, GATA3, PAK1, ITPK1, FGF2, IL1A, RAB27A, PRKCA, NMNAT3, GRIN2A, ACTN1, PRKCH, TC2N, PRKCE, PRKCB, MAPK1, DDR1, F5, ARRB1, LCK, COL1A1, JAM3, DST, CHL1, WNT5A, DCBLD2, ADORA2A, CCR1, NINJ2, ELK3, TPM1, SCARF1, CD9, MACF1, UBASH3B, TSPAN32, ZAP70, INPP5F, FCER1G, SH2B2, EHD1, PAPSS2, MAFF, DGKQ, VAV3, LGALS1, SYT11, TGFBR2, IGF1, SMAD3, COL5A1…	1022	649	16650	1.70698	0.00165364
GOTERM_BP_FAT	GO:0012501~programmed cell death	157	13.5462	1.85233e-05	CAST, FHIT, TSPO, CADM1, AIF1, FOXO1, ITPKB, SGMS1, FOXO3, ITSN1, IL10, CLPTM1L, CDCA7, CD44, TIAM1, GATA3, MAP3K9, IFNG, RALB, MAP2K6, IL1A, WWOX, NUDT2, BCL2L15, BCL2L14, GRIN2A, ACTN1, DLL1, BCL2L10, MAP4K4, MAPK1, RNF130, CD38, KRT18, MSX1, ARRB1, MNDA, BIN1, LRRK2, UNC13B, WNT5A, PACS2, ADORA2A, BLK, ITGB2, ITGB1, PLAGL1, VDR, KRAS, TRIM69, CNR1, FCER1G, FAIM, HIP1, COL18A1, CKAP2, DNMT3A, B…	1022	1852	16650	1.38109	0.00164136
GOTERM_BP_FAT	GO:1903037~regulation of leukocyte cell-cell adhesion	40	3.45125	1.94797e-05	HLA-DQB1, HLA-DQB2, TNFRSF21, PRKCZ, ADORA2A, AIF1, GRB2, ITPKB, CCL28, IL10, PRR5, CD44, PAK2, GATA3, IFNG, ZAP70, HLA-DRB5, AP3D1, HLA-DPB1, PAK1, HLA-DOA, DPP4, LAG3, PAG1, PTPRC, SIT1, LGALS1, EFNB2, TGFBR2, DUSP22, IGF1, HLA-DQA1, TIGIT, TNFSF11, TNFSF13B, LAX1, FYN, LCK, HHLA2, PRNP	1022	313	16650	2.08199	0.00170527
GOTERM_BP_FAT	GO:0007264~small GTPase mediated signal transduction	58	5.00431	2.08254e-05	AIF1, GNA12, RASGEF1A, ITPKB, ITSN1, RHOU, ARHGAP6, ARL11, TIAM1, MFHAS1, ARL15, RABGEF1, RALB, RAPGEF5, FGF2, RAB27A, ARHGEF3, PLD1, BCR, ARHGEF6, RB1, ARHGEF12, FARP1, ARHGEF11, DOK1, RND3, DOK2, ARRB1, LPAR6, RAB13, LRRK2, ARL4C, ARL4A, RALGPS2, GRB2, RTKN, CYTH3, ITGB1, RASAL2, KRAS, RHOBTB2, CAMK2D, SH2B2, FGD6, RHOBTB3, CNKSR1, VAV3, PHACTR4, IGF1, DOCK5, NCKAP1, NOTCH2, CDKN1A, ARL17A, PLK…	1022	527	16650	1.793	0.00180128
GOTERM_BP_FAT	GO:0043068~positive regulation of programmed cell death	62	5.34944	2.14866e-05	TSPO, HIP1R, TP63, FOXO1, FOXO3, ITSN1, PTEN, IL10, PAK2, TIAM1, MAP3K9, CASP8, IFNG, WWOX, MAP2K6, KCNMA1, ARHGEF3, BCL2L14, ARHGEF6, GRIN2A, ARHGEF12, NLRP2, DAPK1, BCL2L10, ARHGEF11, MSX1, ARRB1, LGALS14, LCK, MNDA, CTSC, LRRK2, BIN1, CTSH, UNC13B, CAMK1D, WNT5A, ADORA2A, SAV1, ITGB1, VDR, CNR1, CAMK2D, PHLDA3, HIP1, COL18A1, COL4A3, BMP2, NACC2, VAV3, TP53BP2, KLF11, ITGA1, SMAD3, TP73, P2RX7…	1022	577	16650	1.75057	0.00183658
GOTERM_BP_FAT	GO:0022409~positive regulation of cell-cell adhesion	34	2.93356	2.21735e-05	HLA-DQB1, WNT5A, PRKCZ, HLA-DQB2, GCNT2, AIF1, GRB2, ITPKB, IL10, PRR5, CD44, PAK2, GATA3, IFNG, ZAP70, AP3D1, HLA-DRB5, HLA-DPB1, PAK1, DPP4, PTPRC, LGALS1, TGFBR2, EFNB2, LEF1, IGF1, HLA-DQA1, MYO10, TNFSF11, TNFSF13B, FYN, LCK, HHLA2, KIF26B	1022	248	16650	2.23352	0.00187322
GOTERM_BP_FAT	GO:0010033~response to organic substance	223	19.2407	2.55113e-05	ADCY3, UTS2, AQP9, AIF1, ADCY6, RORA, SGMS1, ATP2B4, CD44, CCR10, IFNG, GAB1, CRY1, MAP2K6, WWOX, GNG7, PTPRK, BCR, STC2, GRIN2A, HNF4G, HLA-DQA1, JUP, MAPK1, CD38, KRT18, CCR6, MSX1, TGIF1, RAB13, TGFB1I1, UNC13B, GCNT2, KCNMB1, PXN, HSPA1L, T, KRAS, FCER1G, HLA-DRB5, HLA-DPB1, DNMT3A, SASH1, BMP2, TCF7, LGALS1, TGFBR2, ASXL1, KLF11, DUSP22, SMAD3, SMAD1, KCNK1, HOMER1, CYP7B1, NTRK2, TGFBR3, BM…	1022	2822	16650	1.28739	0.00213015
GOTERM_BP_FAT	GO:0002764~immune response-regulating signaling pathway	58	5.00431	2.58715e-05	MICB, SKAP2, PTEN, LGR4, KLHL6, PAK2, GAB2, GATA3, CASP8, IFNG, PIK3AP1, PAK1, PAG1, MAP2K6, PTPRJ, PRKCH, PRKCE, HLA-DQA1, PRKCB, MAPK1, CD38, LAX1, LCK, MNDA, PRNP, CTSH, HLA-DQB1, HLA-DQB2, TNFRSF21, GRB2, BLK, RSAD2, ITGB2, FCGRT, PSMA8, ITGAM, PLCL2, IRAK3, KRAS, ZAP70, HLA-DRB5, FCER1G, SH2B2, HLA-DPB1, PPP3CA, NFATC2, DHX58, PTPRC, WDFY1, VAV3, DUSP22, DENND1B, NCKAP1, KCNN4, MYO10, FYN, P…	1022	531	16650	1.7795	0.00213567
GOTERM_BP_FAT	GO:0006468~protein phosphorylation	156	13.4599	2.78267e-05	ADCY3, AIF1, PDGFA, NELL1, ADCY6, PASK, RASGEF1A, DSTYK, FOXO1, ITPKB, ATP2B4, MAP3K4, CD44, TIAM1, MAP3K9, AAK1, IFNG, GAB1, RABGEF1, RALB, CRY1, INSR, IL1A, MAP2K6, PTPRJ, BCR, STAP2, MYO3B, GRIN2A, MARK1, MAP4K3, MAP4K4, MAPK1, ARRB1, ERC1, LRRK2, EIF2AK4, WNT5A, SNX9, CAV2, FGFR4, GCNT2, GRB2, ENPP2, ADORA2A, BLK, ITGB2, PSMA8, EPHB1, RASAL2, GPD1L, IRAK3, PRR5, PFN2, KRAS, UBASH3B, DUSP14, Z…	1022	1852	16650	1.37229	0.00227111
GOTERM_BP_FAT	GO:0002009~morphogenesis of an epithelium	57	4.91803	2.93845e-05	HNF1B, PLXNA1, PDGFA, TP63, KLHL3, LGR4, IL10, MTHFD1L, ZNRF3, GPC4, TIAM1, SPINT2, GATA3, PAX8, DLG5, PAK1, SEMA3A, KDM5B, FGF2, VANGL1, PLXNB2, EFNB2, ESR1, LEF1, DLL1, DDR1, DACT1, EPB41L5, CA2, CTSH, KIF26B, WNT5A, SHROOM3, GRB2, TTC8, DAAM1, PSMA8, STARD13, VDR, T, KRAS, LHX2, BMP2, PHACTR4, TGFBR2, SMAD3, CELSR3, FZD3, FZD7, COL5A1, FZD6, CYP7B1, HOXB2, IFT57, PRICKLE2, PTCH1, PHLDB2	1022	521	16650	1.78238	0.00237149
GOTERM_BP_FAT	GO:0071310~cellular response to organic substance	179	15.4443	3.05659e-05	ADCY3, TSPO, LMO2, AQP9, AIF1, ADCY6, DSTYK, PDE3B, FOXO1, TNFSF13, RORA, SGMS1, FOXO3, IL10, IL17RB, ATP2B4, SLC2A5, CD44, GATA3, CCR10, IFNG, GAB1, ST3GAL6, RABGEF1, RALB, CRY1, INSR, MAP2K6, IL1A, WWOX, GNG7, PTPRK, TMEM204, STC2, DLL1, HNF4G, ARNTL, HLA-DQA1, JUP, MAP4K4, MAPK1, KRT18, MSX1, CCR6, ARRB1, TGIF1, AKAP7, COL1A1, RAB13, TGFB1I1, LRRK2, UNC13B, GBP2, WNT5A, CAV2, FGFR4, GCNT2, GRB…	1022	2186	16650	1.33403	0.00243964
GOTERM_BP_FAT	GO:0007265~Ras protein signal transduction	40	3.45125	3.19608e-05	RALGPS2, GRB2, AIF1, GNA12, RASGEF1A, RTKN, ITPKB, CYTH3, ITSN1, RHOU, ITGB1, RASAL2, ARHGAP6, KRAS, TIAM1, RABGEF1, CAMK2D, RALB, FGD6, FGF2, CNKSR1, ARHGEF3, PLD1, BCR, VAV3, PHACTR4, ARHGEF6, IGF1, RB1, ARHGEF12, FARP1, ARHGEF11, NCKAP1, NOTCH2, DOK1, CDKN1A, DOK2, PLK2, LPAR6, ARRB1	1022	320	16650	2.03645	0.00252314
GOTERM_BP_FAT	GO:0048585~negative regulation of response to stimulus	121	10.44	3.51674e-05	MICB, AIF1, PDGFA, PDE3B, FOXO1, SGMS1, FOXO3, RORA, IL10, ZNRF3, NLRC3, ATP2B4, CD44, GATA3, RABGEF1, STAM, CRY1, WWOX, IL1A, PTPRJ, BCR, ARNTL, BCL2L10, CTNNA2, MAP4K4, ARRB1, TGFB1I1, LRRK2, WNT5A, CAV2, GRB2, ADORA2A, CXXC4, SESN1, PSMA8, ITGB1, RASAL2, GPD1L, IRAK3, UBASH3B, DUSP14, AXIN2, LFNG, DHX58, BMP2, PHACTR4, ASXL1, TGFBR2, CNKSR3, ITGA1, DUSP22, SMAD3, CYP7B1, SEMA6A, CORO1B, CBLB, …	1022	1369	16650	1.43994	0.00274614
GOTERM_BP_FAT	GO:0050863~regulation of T cell activation	38	3.27869	3.64894e-05	HLA-DQB1, HLA-DQB2, TNFRSF21, PRKCZ, ADORA2A, AIF1, GRB2, ITPKB, IL10, PRR5, PAK2, GATA3, IFNG, ZAP70, HLA-DRB5, AP3D1, HLA-DPB1, PAK1, HLA-DOA, DPP4, LAG3, PAG1, PTPRC, SIT1, LGALS1, TGFBR2, EFNB2, DUSP22, IGF1, HLA-DQA1, TIGIT, TNFSF11, TNFSF13B, LAX1, FYN, LCK, HHLA2, PRNP	1022	299	16650	2.0705	0.00281895
GOTERM_BP_FAT	GO:0010941~regulation of cell death	131	11.3028	3.65782e-05	CAST, TSPO, AIF1, FOXO1, ITPKB, SGMS1, FOXO3, ITSN1, IL10, CD44, TIAM1, SLC25A24, GATA3, MAP3K9, IFNG, WWOX, IL1A, MAP2K6, BCL2L14, GRIN2A, ACTN1, DLL1, BCL2L10, MAP4K4, CD38, KRT18, MSX1, ARRB1, MNDA, LRRK2, BIN1, UNC13B, WNT5A, ADORA2A, BLK, ITGB1, EPHB1, VDR, KRAS, CNR1, FCER1G, FAIM, AXIN2, HIP1, COL18A1, DNMT3A, TCF7, BMP2, VAV3, TP53BP2, LGALS1, KLF11, ITGA1, SMAD3, CARD6, NOTCH2, P2RX7, CD…	1022	1509	16650	1.41431	0.0027961
GOTERM_BP_FAT	GO:0006887~exocytosis	47	4.05522	3.70471e-05	TSG101, PDGFA, F13A1, CCR1, PIP5K1C, FES, CD9, LGALS3BP, PFN2, ANK1, GAB2, IFNG, RABGEF1, ZAP70, RALB, FCER1G, EXOC6, STAM, PAK1, SDF4, EXOC2, RAB27A, PHACTR2, BCR, SYT11, MICAL3, EXPH5, RPH3AL, ACTN1, IGF1, TC2N, S100A13, ANXA3, LIN7A, P2RX7, F5, P2RX1, STXBP6, VAMP5, SYTL2, RAB13, STEAP2, LRRK2, RAB11FIP1, SYTL1, UNC13B, CACNA1A	1022	404	16650	1.89531	0.00280243
GOTERM_BP_FAT	GO:0007009~plasma membrane organization	36	3.10613	3.8185e-05	SNX9, PACS2, PRKCZ, CAV2, ATP1B1, TSPAN5, CACNB2, CDH1, TTC8, PTEN, ITGB1, KIF13A, TNFRSF1A, ANK1, SORBS1, MACF1, IFNG, ANO3, FCER1G, RAMP1, TESC, BAIAP2L1, SYT11, TTC7B, MYADM, LDLRAP1, COL5A1, JUP, P2RX7, KRT18, RAB34, VAMP5, SYTL2, PTCH1, RAB13, FAM126A	1022	277	16650	2.11732	0.00285865
GOTERM_BP_FAT	GO:0048666~neuron development	91	7.8516	3.93308e-05	TSPO, PLXNA1, CPEB3, ADCY6, UCHL1, PRRX1, FES, PTEN, NRCAM, PAK2, TIAM1, GATA3, BTBD3, SEMA3A, PAK1, PTPRK, SGK1, PTPRG, CLMN, PLXNB2, EFNB2, RB1, FARP1, FRY, CTNNA2, MAP4K4, MAPK1, DDR1, MNX1, RAB13, LRRK2, CUX1, JAM3, DBN1, CHL1, EIF2AK4, KIF26B, CAMK1D, WNT5A, PRKCZ, PARD3, PLXNC1, LST1, NDN, GRB2, ADORA2A, VIM, CDH1, TTC8, ITGB1, SCARF1, EPHB1, KRAS, GPM6A, MACF1, LHX2, CNR1, BCL11A, INPP5F, …	1022	965	16650	1.5363	0.00291431
GOTERM_BP_FAT	GO:0060429~epithelium development	98	8.45557	4.0353e-05	PLXNA1, PDGFA, KLHL3, MTHFD1L, ZNRF3, IL10, GSTM3, TIAM1, GATA3, IFNG, ITPK1, VANGL1, PLXNB2, EFNB2, DLL1, ARNTL, MAPK1, MSX1, RAB13, KIF26B, WNT5A, GRB2, LCE1B, TTC8, DAAM1, PSMA8, VDR, T, KRAS, LHX2, HEG1, AXIN2, LFNG, COL18A1, MAFF, BMP2, TCF7, PHACTR4, TGFBR2, SMAD3, CELSR3, SMAD1, FOXP2, CYP7B1, CDKN1A, TNFSF11, HOXB2, PRICKLE2, BMP6, HNF1B, ELF3, TSG101, TP63, LGR4, GPC4, FRMD6, HPSE, SPINT…	1022	1060	16650	1.5062	0.00295978
GOTERM_BP_FAT	GO:0030335~positive regulation of cell migration	46	3.96894	4.42565e-05	WNT5A, UTS2, GCNT2, AIF1, PDGFA, ENPP2, CCR1, DDR2, IGF1R, TIAM1, GATA3, IFNG, CAMK2D, SEMA3A, PAK1, BCAS3, LAMB1, FAM83H, INSR, FGF2, IL1A, PRKCA, COL18A1, SASH1, PTPRC, BMP2, FLT1, TGFBR2, IGF1, LEF1, SMAD3, IL6R, PRKCE, DOCK5, DAPK2, MYADM, ANXA3, MAPK1, SEMA6A, CCR6, EPB41L5, COL1A1, HDAC9, TRIP6, CTSH, CAMK1D	1022	395	16650	1.89725	0.00321323
GOTERM_BP_FAT	GO:0045595~regulation of cell differentiation	133	11.4754	4.5475e-05	TSPO, UTS2, PLXNA1, NELL1, ADCY6, FOXO1, ITPKB, FOXO3, RORA, NRCAM, TIAM1, GATA3, IFNG, PTPRG, PLXNB2, EFNB2, DLL1, ARNTL, CTNNA2, MAP4K4, MAPK1, MSX1, LILRB4, COL1A1, TGFB1I1, LRRK2, BIN1, DBN1, EIF2AK4, WNT5A, PLXNC1, GCNT2, SOX5, ITGB1, ARNT, VDR, KRAS, MEIS2, MACF1, UBASH3B, CNR1, CASZ1, ZAP70, HLA-DOA, RAP1GAP2, AXIN2, RUNX1, RUNX3, TYROBP, PLAG1, DIXDC1, MAFF, TESC, BMP2, CPNE5, UST, LGALS1…	1022	1544	16650	1.40336	0.00326892
GOTERM_BP_FAT	GO:0034329~cell junction assembly	28	2.41588	4.59953e-05	PARD3, PIP5K1C, PTEN, GJC1, CD9, ARHGAP6, SORBS1, MACF1, HEG1, DLG5, BCAS3, PRKCA, PTPRJ, PTPRK, PRKCH, SMAD3, ACTN1, GJB2, JUP, LAMA3, EPB41L5, PKP4, CLDN1, PARD6G, RAB13, TRIP6, DST, PHLDB2	1022	192	16650	2.37586	0.0032739
GOTERM_BP_FAT	GO:0030168~platelet activation	25	2.15703	4.65127e-05	GNA15, PDGFA, GNA12, CD9, UBASH3B, TSPAN32, ZAP70, FCER1G, PRKCA, DGKQ, VAV3, ACTN1, PRKCH, PRKCE, FZD6, ITPR2, PRKCB, MAPK1, F5, P2RX1, ARRB1, FYN, LCK, PLCG2, COL1A1	1022	161	16650	2.52975	0.00327858
GOTERM_BP_FAT	GO:0042325~regulation of phosphorylation	122	10.5263	4.76707e-05	ADCY3, AIF1, PDGFA, NELL1, ADCY6, DSTYK, FOXO1, ITPKB, ITSN1, ATP2B4, MAP3K4, CD44, TIAM1, MAP3K9, IFNG, GAB1, RALB, RABGEF1, INSR, IL1A, MAP2K6, PTPRJ, PLXNB2, STAP2, MAP4K3, MAP4K4, MAPK1, ARRB1, LRRK2, EIF2AK4, WNT5A, SNX9, CAV2, FGFR4, GCNT2, GRB2, ENPP2, ADORA2A, ITGB2, EPHB1, ARNT, GPD1L, IRAK3, PRR5, PFN2, KRAS, UBASH3B, DUSP14, AXIN2, SASH1, TESC, BMP2, VAV3, TGFBR2, CNKSR3, ITGA1, CELSR3…	1022	1393	16650	1.42683	0.00332781
GOTERM_BP_FAT	GO:0060284~regulation of cell development	82	7.07506	4.80592e-05	TSPO, PLXNA1, CPEB3, ADCY6, SORL1, PRRX1, FOXO3, FES, PTEN, NRCAM, TIAM1, GATA3, PAX8, IFNG, SEMA3A, FGF2, PTPRG, PLXNB2, LEF1, PRKCH, DLL1, ARNTL, MYADM, MAP4K4, MAN2A1, EPB41L5, TGFB1I1, COL1A1, CUX1, BIN1, LRRK2, DBN1, EIF2AK4, CAMK1D, WNT5A, TNFRSF21, PLXNC1, GCNT2, VIM, SCARF1, TNFRSF1A, MACF1, CNR1, BCL11A, CASZ1, INPP5F, PPP3CA, NEDD4L, RAP1GAP2, AXIN2, TYROBP, PLAG1, DIXDC1, BMP2, CPNE5, …	1022	851	16650	1.56981	0.00332299
GOTERM_BP_FAT	GO:0048812~neuron projection morphogenesis	58	5.00431	4.85368e-05	PLXNA1, UCHL1, PTEN, NRCAM, TIAM1, GATA3, BTBD3, PAK1, SEMA3A, SGK1, PLXNB2, EFNB2, FARP1, CTNNA2, MAPK1, DDR1, MNX1, CUX1, LRRK2, CHL1, EIF2AK4, KIF26B, WNT5A, PRKCZ, PLXNC1, PARD3, NDN, ADORA2A, GRB2, TTC8, ITGB1, EPHB1, KRAS, GPM6A, MACF1, LHX2, BCL11A, NEFH, NEDD4L, PPP3CA, LRFN3, KLF7, CPNE5, MAP1B, ITGA1, CELSR3, FZD3, DPYSL2, ELAVL4, SEMA6A, FYN, ULK2, NTRK2, APBB2, CACNA1A, NFIB, FEZ1, CD…	1022	543	16650	1.74017	0.00332435
GOTERM_BP_FAT	GO:0090002~establishment of protein localization to plasma membrane	23	1.98447	5.25708e-05	PACS2, ATP1B1, TESC, TTC7B, TSPAN5, CACNB2, CDH1, TTC8, MYADM, ITGB1, KIF13A, JUP, TNFRSF1A, ANK1, KRT18, MACF1, SORBS1, RAB34, IFNG, VAMP5, PTCH1, RAB13, FAM126A	1022	142	16650	2.63878	0.00356657
GOTERM_BP_FAT	GO:0002768~immune response-regulating cell surface receptor signaling pathway	46	3.96894	5.68525e-05	HLA-DQB1, HLA-DQB2, TNFRSF21, MICB, GRB2, BLK, FCGRT, PSMA8, PTEN, PLCL2, KLHL6, KRAS, PAK2, GAB2, GATA3, IFNG, ZAP70, HLA-DRB5, FCER1G, SH2B2, HLA-DPB1, PAK1, PPP3CA, NFATC2, PAG1, PTPRJ, PTPRC, VAV3, DUSP22, PRKCH, PRKCE, HLA-DQA1, PRKCB, DENND1B, NCKAP1, KCNN4, MAPK1, CD38, MYO10, LAX1, FYN, PLCG2, LCK, MNDA, PRNP, CMTM3	1022	399	16650	1.87823	0.00382086
GOTERM_BP_FAT	GO:0048699~generation of neurons	119	10.2675	5.74004e-05	TSPO, PLXNA1, ADCY6, FOXO3, RORA, NRCAM, TIAM1, GATA3, BTBD3, IFNG, PTPRK, PTPRG, PLXNB2, EFNB2, DLL1, ARNTL, MARK1, FARP1, CTNNA2, FRY, MAP4K4, MAPK1, MNX1, RAB13, LRRK2, BIN1, DBN1, EIF2AK4, KIF26B, WNT5A, PLXNC1, LST1, GRB2, ADORA2A, SOX5, TTC8, ITGB1, EPHB1, KRAS, MACF1, LHX2, CNR1, CASZ1, RUNX1, RAP1GAP2, LAMB1, RUNX3, LRFN3, PLAG1, DIXDC1, DNMT3A, KLF7, BMP2, CPNE5, UST, LGALS1, ITGA1, CELS…	1022	1357	16650	1.42867	0.00382229
GOTERM_BP_FAT	GO:0043067~regulation of programmed cell death	123	10.6126	5.79663e-05	CAST, TSPO, AIF1, FOXO1, ITPKB, SGMS1, FOXO3, ITSN1, IL10, CD44, TIAM1, GATA3, MAP3K9, IFNG, WWOX, IL1A, MAP2K6, BCL2L14, GRIN2A, ACTN1, DLL1, BCL2L10, MAP4K4, CD38, KRT18, MSX1, ARRB1, MNDA, LRRK2, BIN1, UNC13B, WNT5A, ADORA2A, BLK, ITGB1, VDR, KRAS, CNR1, FCER1G, FAIM, HIP1, COL18A1, TCF7, BMP2, VAV3, TP53BP2, LGALS1, KLF11, ITGA1, SMAD3, CARD6, NOTCH2, CDKN1A, P2RX7, PLK2, P2RX1, NTRK2, PLCG2,…	1022	1413	16650	1.41816	0.00382488
GOTERM_BP_FAT	GO:0043065~positive regulation of apoptotic process	60	5.17688	5.9232e-05	TSPO, HIP1R, TP63, FOXO1, FOXO3, ITSN1, PTEN, IL10, PAK2, TIAM1, MAP3K9, CASP8, IFNG, WWOX, MAP2K6, KCNMA1, ARHGEF3, BCL2L14, ARHGEF6, GRIN2A, ARHGEF12, NLRP2, DAPK1, BCL2L10, ARHGEF11, MSX1, ARRB1, LGALS14, LCK, MNDA, CTSC, BIN1, CTSH, UNC13B, CAMK1D, WNT5A, ADORA2A, SAV1, ITGB1, VDR, CNR1, CAMK2D, PHLDA3, HIP1, COL18A1, COL4A3, BMP2, NACC2, VAV3, TP53BP2, KLF11, ITGA1, SMAD3, TP73, P2RX7, P2RX1…	1022	572	16650	1.70891	0.00387309
GOTERM_BP_FAT	GO:0002757~immune response-activating signal transduction	54	4.65919	6.19961e-05	MICB, SKAP2, PTEN, LGR4, KLHL6, PAK2, GATA3, CASP8, IFNG, PIK3AP1, PAK1, PAG1, MAP2K6, PTPRJ, PRKCH, PRKCE, HLA-DQA1, PRKCB, MAPK1, CD38, LAX1, LCK, MNDA, PRNP, HLA-DQB1, TNFRSF21, HLA-DQB2, GRB2, BLK, RSAD2, ITGB2, PSMA8, ITGAM, PLCL2, IRAK3, KRAS, ZAP70, FCER1G, HLA-DRB5, SH2B2, HLA-DPB1, NFATC2, DHX58, PTPRC, WDFY1, VAV3, DUSP22, DENND1B, NCKAP1, KCNN4, MYO10, FYN, PLCG2, CMTM3	1022	498	16650	1.76656	0.00401735
GOTERM_BP_FAT	GO:0032989~cellular component morphogenesis	116	10.0086	6.69113e-05	S100A4, PLXNA1, GNA12, NRCAM, TIAM1, GATA3, TBC1D14, BTBD3, PLXNB2, EFNB2, ACTN1, FARP1, CTNNA2, FRY, MAPK1, MSX1, MNX1, IQCG, TGFB1I1, COL1A1, LRRK2, EIF2AK4, KIF26B, WNT5A, PLXNC1, GCNT2, LST1, GRB2, ENPP2, ADORA2A, ITGB2, TTC8, ITGB1, EPHB1, VDR, KRAS, MACF1, LHX2, HEG1, AXIN2, LAMB1, FGD6, LRFN3, COL18A1, KLF7, BMP2, CPNE5, UST, TGFBR2, ITGA1, CELSR3, SMAD3, GAS2, DOCK5, S100A13, SEMA6A, CORO…	1022	1321	16650	1.4306	0.0042969
GOTERM_BP_FAT	GO:0001655~urogenital system development	39	3.36497	7.05917e-05	WNT5A, GCNT3, HNF1B, PDGFA, TP63, TTC8, PTEN, KLHL3, LGR4, OSR2, GATA3, PAX8, IFNG, DLG5, FGF2, PLAG1, COL4A4, COL4A3, BMP2, ACTA2, ARID5B, EFNB2, FBN1, ESR1, SMAD3, DLL1, NID1, SMAD1, WWTR1, TP73, CYP7B1, PRLR, PTCH1, CA2, LRRK2, CTSH, KIF26B, MPST, BMP6	1022	320	16650	1.98554	0.00449304
GOTERM_BP_FAT	GO:0002429~immune response-activating cell surface receptor signaling pathway	43	3.71009	7.09588e-05	HLA-DQB1, TNFRSF21, HLA-DQB2, MICB, GRB2, BLK, PSMA8, PTEN, PLCL2, KLHL6, KRAS, PAK2, GATA3, IFNG, ZAP70, HLA-DRB5, FCER1G, SH2B2, HLA-DPB1, PAK1, NFATC2, PAG1, PTPRJ, PTPRC, VAV3, DUSP22, PRKCH, PRKCE, HLA-DQA1, PRKCB, DENND1B, NCKAP1, KCNN4, MAPK1, CD38, MYO10, LAX1, FYN, PLCG2, LCK, MNDA, PRNP, CMTM3	1022	367	16650	1.90882	0.00447717
GOTERM_BP_FAT	GO:0071495~cellular response to endogenous stimulus	106	9.14582	7.40059e-05	ADCY3, AQP9, LMO2, AIF1, ADCY6, PDE3B, DSTYK, FOXO1, FOXO3, RORA, ATP2B4, CD44, GATA3, GAB1, CRY1, INSR, WWOX, GNG7, PTPRK, ARNTL, HNF4G, JUP, MAPK1, MSX1, AKAP7, TGFB1I1, RAB13, COL1A1, LRRK2, WNT5A, CAV2, FGFR4, GCNT2, GRB2, SOX5, ITGB5, ITGB2, RRAGD, SESN1, ITGB1, PXN, T, VDR, FCER1G, DNMT3A, BMP2, KLF11, TGFBR2, SMAD3, DUSP22, SMAD1, CORO1B, CYP7B1, NEDD4, NTRK2, TGFBR3, HDAC9, BMP8B, KLF3, B…	1022	1185	16650	1.45731	0.00462883
GOTERM_BP_FAT	GO:0030036~actin cytoskeleton organization	58	5.00431	8.05165e-05	HIP1R, PDGFA, AIF1, IQGAP2, PIP5K1C, FES, RHOU, DSTN, ARHGAP6, FRMD6, PAK1, PARVG, FMNL2, BCR, MICAL3, ACTN1, SPIRE1, PRKCE, PALLD, FLNB, MYADM, TRPM2, FRY, ARHGEF11, EPB41L2, RND3, ARRB1, EPB41L5, RAB13, JAM3, DBN1, PRKCZ, CNN3, GRB2, ITGB5, TTC8, DAAM1, TPM1, ITGB1, DAAM2, PFN2, KRAS, SORBS1, SORBS2, SH2B2, BCAS3, FGD6, SYNPO, PHACTR4, EPB41, MYO1B, BAIAP2L1, SMAD3, NCKAP1, CORO1B, MYH11, CDC42…	1022	553	16650	1.7087	0.00499211
GOTERM_BP_FAT	GO:0051056~regulation of small GTPase mediated signal transduction	37	3.19241	8.19661e-05	RALGPS2, RASGEF1A, ITPKB, CYTH3, ITSN1, RHOU, ITGB1, FAM13A, STARD13, RASAL2, TAGAP, ARHGAP6, ARHGAP20, KRAS, TIAM1, RABGEF1, CAMK2D, RHOBTB2, SH2B2, RAP1GAP2, FGD6, ARHGEF3, DEPDC7, VAV3, BCR, ARHGEF6, IGF1, ARHGAP24, ARHGEF12, ARHGAP23, FARP1, ARHGAP25, ARHGEF11, NOTCH2, LPAR6, ARRB1, ARHGAP10	1022	299	16650	2.01602	0.00503881
GOTERM_BP_FAT	GO:0042981~regulation of apoptotic process	121	10.44	8.89537e-05	CAST, TSPO, AIF1, FOXO1, ITPKB, SGMS1, FOXO3, ITSN1, IL10, CD44, TIAM1, GATA3, MAP3K9, IFNG, WWOX, IL1A, MAP2K6, BCL2L14, GRIN2A, ACTN1, DLL1, BCL2L10, MAP4K4, CD38, KRT18, MSX1, ARRB1, MNDA, LRRK2, BIN1, UNC13B, WNT5A, ADORA2A, BLK, ITGB1, VDR, KRAS, CNR1, FCER1G, FAIM, HIP1, COL18A1, TCF7, BMP2, VAV3, TP53BP2, LGALS1, KLF11, ITGA1, SMAD3, CARD6, NOTCH2, CDKN1A, P2RX7, PLK2, P2RX1, NTRK2, GRK5, …	1022	1400	16650	1.40806	0.00542138
GOTERM_BP_FAT	GO:0045597~positive regulation of cell differentiation	80	6.9025	8.9751e-05	TSPO, UTS2, CPEB3, NELL1, TP63, ITPKB, FOXO3, FES, DDR2, NRCAM, TIAM1, GATA3, PAX8, CASP8, IFNG, SEMA3A, FGF2, PRKCA, PLXNB2, EFNB2, LEF1, PRKCH, RB1, ARNTL, IL6R, MYADM, CTNNA2, MAN2A1, EPB41L5, CA2, TGFB1I1, COL1A1, BIN1, CUX1, CAMK1D, WNT5A, PRKCZ, GCNT2, SAV1, CCR1, SOX5, SCARF1, ARNT, VDR, MACF1, CNR1, BCL11A, ZAP70, AP3D1, NEDD4L, RUNX1, EHD1, NFATC2, AXIN2, PLAG1, TESC, BMP2, CEBPD, CPNE5,…	1022	841	16650	1.54973	0.00542439
GOTERM_BP_FAT	GO:0065009~regulation of molecular function	222	19.1544	9.02264e-05	ADCY3, ATP1B1, NELL1, ADCY6, UTRN, ITSN1, ATP2B4, MAP3K4, CD44, MAP3K9, IFNG, GAB1, RAPGEF5, DDAH1, MAP2K6, PTPRJ, DEPDC7, BCR, LRRC1, GRIN2A, FARP1, BCL2L10, FRY, JUP, MAPK1, MSX1, RFC1, WFDC2, EIF2AK4, RALGPS2, CACNB2, CACNB4, DENND2D, ADAP1, GPD1L, PFN2, KRAS, UBASH3B, DUSP14, LHX2, RAP1GAP2, LFNG, HIP1, SASH1, BMP2, CNKSR3, TGFBR2, DUSP22, SMAD3, HOMER1, FNIP2, DENND1B, CBLB, RGS3, NTRK2, PKP…	1022	2863	16650	1.26327	0.0054081
GOTERM_BP_FAT	GO:0050778~positive regulation of immune response	68	5.86713	9.35565e-05	MICB, CADM1, TBX21, TNFSF13, SKAP2, PTEN, LGR4, TMEM173, KLHL6, GAB2, PAK2, GATA3, TRIM6, CASP8, IFNG, PIK3AP1, PAK1, PAG1, MAP2K6, LAG3, PTPRJ, PRKCH, PRKCE, HLA-DQA1, PRKCB, CD38, MAPK1, TNFSF13B, LAX1, LCK, MNDA, PRNP, EIF2AK4, HLA-DQB1, WNT5A, HLA-DQB2, PRKCZ, TNFRSF21, GRB2, BLK, RSAD2, C1R, ITGB2, PSMA8, ITGAM, PLCL2, IRAK3, KRAS, CNR1, ZAP70, HLA-DRB5, FCER1G, SH2B2, HLA-DPB1, NFATC2, DHX5…	1022	684	16650	1.61963	0.00556132
GOTERM_BP_FAT	GO:2000147~positive regulation of cell motility	46	3.96894	0.000101422	WNT5A, UTS2, GCNT2, AIF1, PDGFA, ENPP2, CCR1, DDR2, IGF1R, TIAM1, GATA3, IFNG, CAMK2D, SEMA3A, PAK1, BCAS3, LAMB1, FAM83H, INSR, FGF2, IL1A, PRKCA, COL18A1, SASH1, PTPRC, BMP2, FLT1, TGFBR2, IGF1, LEF1, SMAD3, IL6R, PRKCE, DOCK5, DAPK2, MYADM, ANXA3, MAPK1, SEMA6A, CCR6, EPB41L5, COL1A1, HDAC9, TRIP6, CTSH, CAMK1D	1022	409	16650	1.83231	0.00597862
GOTERM_BP_FAT	GO:0007267~cell-cell signaling	129	11.1303	0.000104234	UTS2, SNCAIP, PDGFA, PASK, FOXO1, ILDR2, FOXO3, IL10, ZNRF3, TIAM1, GATA3, IFNG, CRY1, WWOX, SLC12A7, VANGL1, EFNB2, GRIN2A, PTPRS, DLL1, TC2N, ARNTL, MARK1, JUP, MAP4K4, CD38, MAPK1, ARRB1, TGFB1I1, COL1A1, LRRK2, DBN1, DST, UNC13B, EIF2AK4, WNT5A, KCNMB4, GRB2, ADORA2A, BLK, CACNB2, CXXC4, ITGB2, CACNB4, DAAM1, POMC, PSMA8, KCNMB1, KCNMB2, T, PFN2, KRAS, MACF1, CNR1, HLA-DRB5, AXIN2, LRFN3, DIX…	1022	1517	16650	1.38538	0.0060945
GOTERM_BP_FAT	GO:0031295~T cell costimulation	16	1.3805	0.000105208	HLA-DQB1, HLA-DQB2, GRB2, LGALS1, EFNB2, HLA-DQA1, PRR5, PAK2, TNFSF13B, FYN, LCK, HHLA2, HLA-DRB5, PAK1, HLA-DPB1, DPP4	1022	81	16650	3.21809	0.00610221
GOTERM_BP_FAT	GO:0040017~positive regulation of locomotion	47	4.05522	0.000106051	WNT5A, UTS2, GCNT2, IL16, AIF1, PDGFA, ENPP2, CCR1, DDR2, IGF1R, TIAM1, GATA3, IFNG, CAMK2D, SEMA3A, PAK1, BCAS3, LAMB1, FAM83H, INSR, FGF2, IL1A, PRKCA, COL18A1, SASH1, PTPRC, BMP2, FLT1, TGFBR2, IGF1, LEF1, SMAD3, IL6R, PRKCE, DOCK5, DAPK2, MYADM, ANXA3, MAPK1, SEMA6A, CCR6, EPB41L5, COL1A1, HDAC9, TRIP6, CTSH, CAMK1D	1022	422	16650	1.81447	0.00610228
GOTERM_BP_FAT	GO:0050776~regulation of immune response	85	7.33391	0.000108171	MICB, CADM1, TBX21, TNFSF13, FES, SKAP2, PTEN, LGR4, IL10, CD96, TMEM173, KLHL6, GAB2, PAK2, GATA3, TRIM6, CASP8, IFNG, RABGEF1, PIK3AP1, PAK1, LAG3, MAP2K6, PAG1, CD200R1, PTPRJ, BCR, ESR1, PRKCH, PRKCE, HLA-DQA1, PRKCB, SERPINB9, CD38, MAPK1, TNFSF13B, LAX1, LCK, MNDA, COL1A1, PRNP, CTSH, EIF2AK4, HLA-DQB1, WNT5A, HLA-DQB2, PRKCZ, TNFRSF21, GRB2, BLK, RSAD2, C1R, ITGB2, FCGRT, PSMA8, ITGB1, ITG…	1022	912	16650	1.5184	0.00617503
GOTERM_BP_FAT	GO:0030182~neuron differentiation	108	9.31838	0.000108839	TSPO, PLXNA1, ADCY6, FOXO3, RORA, NRCAM, TIAM1, GATA3, BTBD3, IFNG, PTPRK, PTPRG, PLXNB2, EFNB2, DLL1, FARP1, CTNNA2, FRY, MAP4K4, MAPK1, MNX1, RAB13, LRRK2, DBN1, EIF2AK4, KIF26B, WNT5A, PLXNC1, LST1, ADORA2A, GRB2, TTC8, ITGB1, EPHB1, KRAS, MACF1, LHX2, CNR1, RUNX1, RAP1GAP2, LAMB1, LRFN3, RUNX3, DIXDC1, DNMT3A, KLF7, BMP2, CPNE5, UST, LGALS1, ITGA1, CELSR3, SEMA6A, PLK2, NEDD4, ULK2, NTRK2, HD…	1022	1226	16650	1.43515	0.00616469
GOTERM_BP_FAT	GO:0051249~regulation of lymphocyte activation	46	3.96894	0.000113642	HLA-DQB1, HLA-DQB2, PRKCZ, TNFRSF21, LST1, GRB2, AIF1, ADORA2A, TBX21, TNFSF13, ITPKB, IL10, PRR5, PAK2, GATA3, IFNG, ZAP70, HLA-DRB5, AP3D1, HLA-DPB1, PAK1, HLA-DOA, NFATC2, DPP4, PAG1, LAG3, PTPRC, SIT1, VAV3, LGALS1, EFNB2, TGFBR2, DUSP22, IGF1, HLA-DQA1, TIGIT, CD38, CDKN1A, TNFSF11, TNFSF13B, LAX1, FYN, LCK, MNDA, HHLA2, PRNP	1022	411	16650	1.82339	0.0063861
GOTERM_BP_FAT	GO:0031294~lymphocyte costimulation	16	1.3805	0.000121577	HLA-DQB1, HLA-DQB2, GRB2, LGALS1, EFNB2, HLA-DQA1, PRR5, PAK2, TNFSF13B, FYN, LCK, HHLA2, HLA-DRB5, PAK1, HLA-DPB1, DPP4	1022	82	16650	3.17885	0.00677818
GOTERM_BP_FAT	GO:0060627~regulation of vesicle-mediated transport	49	4.22778	0.000121667	TSG101, HIP1R, SORL1, VPS37B, FES, PTEN, GAB2, AAK1, TBC1D14, IFNG, RALB, RABGEF1, DNAJC6, STAM, RAB27A, BCR, RPH3AL, DLL1, TC2N, LDLRAP1, BTBD9, MAPK1, STXBP6, SGSM2, ARRB1, LRRK2, BIN1, UNC13B, CAMK1D, WNT5A, TBC1D8, BLK, TFR2, RABGAP1L, PFN2, ZAP70, INPP5F, FCER1G, TBC1D4, NEDD4L, EHD1, HIP1, SYT11, EXPH5, PLCG2, SYTL2, VPS28, SYTL1, CACNA1A	1022	449	16650	1.77792	0.00673154
GOTERM_BP_FAT	GO:0050900~leukocyte migration	43	3.71009	0.000123913	WNT5A, ATP1B1, IL16, GRB2, AIF1, TBX21, CCR1, PIP5K1C, ITGB2, SLC7A5, ITGB1, CCL28, IL10, ITGAM, SLC7A7, TNFRSF11A, KRAS, CD44, GATA3, CKLF, IFNG, RABGEF1, ZAP70, FCER1G, ESAM, IL1A, BCR, VAV3, FLT1, ITGA1, IL6R, DAPK2, TRPM2, CYP7B1, DOK2, TNFSF11, CCR6, FYN, LCK, GPR15, COL1A1, JAM3, CAMK1D	1022	376	16650	1.86313	0.00680368
GOTERM_BP_FAT	GO:0006897~endocytosis	66	5.69456	0.000127284	TSG101, HIP1R, AIF1, SORL1, PIP5K1C, ITSN1, PTEN, AAK1, RABGEF1, DNAJC6, LOXL3, PAK1, RAMP1, RAB27A, MYO6, BCR, DLL1, PRKCE, LDLRAP1, BTBD9, MAPK1, ATP9B, ARRB1, LRP12, TOM1, BIN1, LRRK2, STEAP2, RIN3, CAMK1D, WNT5A, SNX9, CAV2, GRB2, ADORA2A, ENPP2, TFR2, BLK, ITGB2, ITGB1, SCARF1, CD9, LGALS3BP, PSTPIP1, INPP5F, FCER1G, NEDD4L, EHD1, HIP1, VAV3, SYT11, TGFBR2, DPYSL2, TINAG, ANXA3, TMPRSS3, NCK…	1022	665	16650	1.61691	0.00693576
GOTERM_BP_FAT	GO:0090130~tissue migration	31	2.67472	0.000129469	WNT5A, ENPP2, ITGB2, ITGB1, PTEN, STARD13, T, PFN2, GATA3, IFNG, SEMA3A, NR2F2, BCAS3, FGF2, DPP4, PRKCA, SASH1, ACTA2, PTPRG, TGFBR2, EFNB2, PRKCE, DOCK5, ANXA3, CORO1B, CCR6, EPB41L5, MCC, RAB13, HDAC9, CTSH	1022	237	16650	2.13097	0.00700196
GOTERM_BP_FAT	GO:0051345~positive regulation of hydrolase activity	85	7.33391	0.000131938	ATP1B1, GNA15, HIP1R, PDGFA, RASGEF1A, ITSN1, ARHGAP6, ARHGAP20, TIAM1, TBC1D14, CASP8, IFNG, RABGEF1, RAPGEF5, DENND5B, FGF2, NRG2, DEPDC7, ARHGEF3, BCR, ARHGEF6, GRIN2A, ESR1, ARHGAP24, PRKCE, ARHGEF12, ARHGAP23, NLRP2, FARP1, ARHGAP25, ARHGEF11, BCL2L10, DAPK1, SGSM2, SBF2, ARRB1, LCK, GNB5, DENND3, LRRK2, CTSH, RIN3, WNT5A, SNX9, CAV2, PRKCZ, RALGPS2, FGFR4, TBC1D8, GRB2, RABGAP1L, CYTH3, DEN…	1022	917	16650	1.51013	0.00708232
GOTERM_BP_FAT	GO:0072359~circulatory system development	87	7.50647	0.000133789	UTS2, PDGFA, PRRX1, PDE3B, FOXO1, RORA, PTEN, NRCAM, TSPAN12, HPSE, GATA3, GAB1, IFNG, NR2F2, DDAH1, FGF2, RAMP1, INSR, IL1A, PRKCA, TMEM204, ACTA2, EFNB2, LEF1, DLL1, ARHGAP24, VASH2, PRKCB, MAPK1, TMEM65, MSX1, ZMIZ1, HIPK2, ADAM19, COL1A1, JAM3, CTSH, WNT5A, ENPP2, SAV1, FHL2, OXTR, ITGB2, ELK3, TPM1, ITGB1, EPHB1, GJC1, STARD13, T, ECE1, LRG1, ITGB8, SORBS2, CAMK2D, HEG1, BCAS3, RUNX1, GALNT1…	1022	945	16650	1.49986	0.00712873
GOTERM_BP_FAT	GO:0072358~cardiovascular system development	87	7.50647	0.000133789	UTS2, PDGFA, PRRX1, PDE3B, FOXO1, RORA, PTEN, NRCAM, TSPAN12, HPSE, GATA3, GAB1, IFNG, NR2F2, DDAH1, FGF2, RAMP1, INSR, IL1A, PRKCA, TMEM204, ACTA2, EFNB2, LEF1, DLL1, ARHGAP24, VASH2, PRKCB, MAPK1, TMEM65, MSX1, ZMIZ1, HIPK2, ADAM19, COL1A1, JAM3, CTSH, WNT5A, ENPP2, SAV1, FHL2, OXTR, ITGB2, ELK3, TPM1, ITGB1, EPHB1, GJC1, STARD13, T, ECE1, LRG1, ITGB8, SORBS2, CAMK2D, HEG1, BCAS3, RUNX1, GALNT1…	1022	945	16650	1.49986	0.00712873
GOTERM_BP_FAT	GO:0040007~growth	86	7.42019	0.000136987	HNF1B, RAI1, PLXNA1, TSG101, WWC1, SGMS1, FOXO3, PTEN, DDR2, IL10, IL17RB, NRCAM, TIAM1, GATA3, CHST11, WWC3, IFNG, SEMA3A, KDM5B, FGF2, INSR, PTPRJ, SGK1, STC2, ARID5B, ESR1, LEF1, DLL1, RB1, CHPT1, ARHGEF11, CD38, DDR1, MSX1, ZMIZ1, EPB41L5, SMARCA2, EIF2AK4, KIF26B, WNT5A, DCBLD2, FXYD2, PRKCZ, PLXNC1, NDN, SAV1, NINJ2, TTC8, ITGB1, MACF1, SORBS2, LHX2, BCL11A, CAMK2D, HEG1, NEDD4L, CRIM1, PLA…	1022	932	16650	1.5033	0.00724542
GOTERM_BP_FAT	GO:0043085~positive regulation of catalytic activity	131	11.3028	0.000149216	ADCY3, ATP1B1, GNA15, PDGFA, NELL1, ADCY6, RASGEF1A, DSTYK, ITSN1, ATP2B4, MAP3K4, CD44, TIAM1, MAP3K9, TBC1D14, IFNG, GAB1, RALB, RABGEF1, RAPGEF5, INSR, MAP2K6, DEPDC7, BCR, GRIN2A, FARP1, BCL2L10, MAP4K3, MAPK1, RFC1, SGSM2, ARRB1, LRRK2, WNT5A, SNX9, CAV2, RALGPS2, FGFR4, GRB2, ADORA2A, RABGAP1L, DENND2D, PSMA8, ITGB1, ADAP1, RASAL2, VDR, PFN2, TAGAP, KRAS, RAP1GAP2, AXIN2, FGD6, HIP1, SASH1,…	1022	1559	16650	1.36895	0.00783278
GOTERM_BP_FAT	GO:0010604~positive regulation of macromolecule metabolic process	220	18.9819	0.000149248	ADCY3, UTS2, AIF1, NELL1, ADCY6, RORA, SGMS1, ATP2B4, MAP3K4, CD44, MAP3K9, IFNG, GAB1, MAP2K6, WWOX, RAB27A, BCL2L10, MAPK1, CD38, MSX1, RFC1, TGFB1I1, EIF2AK4, ZNF516, GCNT2, ENPP2, POMC, PLAGL1, T, PFN2, KRAS, LHX2, HIP1, PLAG1, SASH1, KLF7, BMP2, KLF12, ASXL1, TGFBR2, DUSP22, SMAD3, SMAD1, FNIP2, TRPS1, NTRK2, PARP3, TCF12, BMP8B, BMP6, HNF1B, ELF3, FOXA3, CPEB3, HIP1R, TBX21, TP63, PTEN, ARL…	1022	2856	16650	1.25495	0.00777829
GOTERM_BP_FAT	GO:0009893~positive regulation of metabolic process	233	20.1035	0.000151011	ADCY3, UTS2, AIF1, NELL1, ADCY6, RORA, SGMS1, ITSN1, ATP2B4, MAP3K4, CD44, MAP3K9, IFNG, GAB1, DDAH1, MAP2K6, WWOX, RAB27A, BCL2L10, MAPK1, CD38, MSX1, RFC1, TGFB1I1, EIF2AK4, ZNF516, GCNT2, ENPP2, POMC, PLAGL1, T, PFN2, KRAS, LHX2, HIP1, PLAG1, SASH1, KLF7, BMP2, KLF12, TGFBR2, ASXL1, DUSP22, SMAD3, SMAD1, FNIP2, TRPS1, NTRK2, PARP3, TCF12, BMP8B, BMP6, HNF1B, ELF3, FOXA3, CPEB3, HIP1R, TBX21, T…	1022	3052	16650	1.24375	0.00781384
GOTERM_BP_FAT	GO:0046777~protein autophosphorylation	30	2.58844	0.000153036	FRK, FGFR4, PDGFA, BLK, PASK, FES, DDR2, EPHB1, IGF1R, IRAK3, PAK2, AAK1, MAP3K9, CAMK2D, ZAP70, PAK1, INSR, FLT1, BCR, DAPK2, DAPK1, DDR1, FYN, ULK2, LCK, NTRK2, JAK1, GRK5, LRRK2, EIF2AK4	1022	228	16650	2.14363	0.00786229
GOTERM_BP_FAT	GO:0032880~regulation of protein localization	88	7.59275	0.000155751	UTS2, CADM1, TSG101, SORL1, TP63, RHOU, LGR4, IL10, ARL2BP, IL17RB, TMEM173, TIAM1, GATA3, AAK1, TRIM6, CASP8, IFNG, RALB, NBPF3, RABGEF1, IL1A, PRKCA, RPH3AL, RB1, ARNTL, PRKCE, NLRP2, LDLRAP1, TRPM2, JUP, STOM, MAP4K4, CD38, MYRIP, DACT1, ARRB1, EPB41L5, LRRK2, PRNP, UNC13B, RAB11FIP1, WNT5A, PRKCZ, TNFRSF21, ADORA2A, BLK, CABP1, RSAD2, RABGAP1L, CDH1, TTC8, TDRD12, ZBTB17, ITGB1, GPD1L, HSPA1L…	1022	962	16650	1.49029	0.00794508
GOTERM_BP_FAT	GO:0022008~neurogenesis	123	10.6126	0.000157349	TSPO, PLXNA1, ADCY6, FOXO3, RORA, NRCAM, TIAM1, GATA3, BTBD3, IFNG, PTPRK, PTPRG, PLXNB2, EFNB2, GRIN2A, DLL1, ARNTL, MARK1, FARP1, CTNNA2, FRY, MAP4K4, MAPK1, MNX1, RAB13, LRRK2, BIN1, DBN1, EIF2AK4, KIF26B, WNT5A, PLXNC1, LST1, GRB2, ADORA2A, SOX5, TTC8, ITGB1, EPHB1, KRAS, MACF1, LHX2, CNR1, CASZ1, RUNX1, RAP1GAP2, LAMB1, RUNX3, LRFN3, PLAG1, DIXDC1, DNMT3A, KLF7, BMP2, BHLHE22, CPNE5, UST, LG…	1022	1447	16650	1.38484	0.00797037
GOTERM_BP_FAT	GO:0042060~wound healing	56	4.83175	0.000160371	GNA15, PDGFA, F13A1, GNA12, LBH, HPSE, GATA3, PAK1, ITPK1, FGF2, IL1A, RAB27A, PRKCA, PRKCH, ACTN1, TC2N, PRKCE, PRKCB, MAPK1, DDR1, F5, ARRB1, LCK, COL1A1, DCBLD2, WNT5A, ADORA2A, NINJ2, ELK3, TPM1, CD9, MACF1, UBASH3B, TSPAN32, ZAP70, FCER1G, SH2B2, EHD1, PAPSS2, MAFF, DGKQ, VAV3, SYT11, TGFBR2, SMAD3, IGF1, FZD7, COL5A1, ITPR2, FZD6, CORO1B, P2RX7, P2RX1, FYN, PLCG2, PHLDB2	1022	542	16650	1.68326	0.00806667
GOTERM_BP_FAT	GO:0072659~protein localization to plasma membrane	28	2.41588	0.000167982	PACS2, PRKCZ, ATP1B1, TSPAN5, CACNB2, CDH1, TTC8, ITGB1, KIF13A, TNFRSF1A, ANK1, SORBS1, MACF1, IFNG, FCER1G, RAMP1, TESC, TTC7B, LDLRAP1, MYADM, JUP, KRT18, RAB34, VAMP5, SYTL2, PTCH1, RAB13, FAM126A	1022	207	16650	2.20369	0.00838988
GOTERM_BP_FAT	GO:1901701~cellular response to oxygen-containing compound	84	7.24763	0.000176548	ADCY3, TSPO, GNA15, AQP9, CPEB3, AIF1, ADCY6, PDE3B, FOXO1, PRDX2, RORA, SGMS1, FOXO3, CPEB1, IL10, ATP2B4, SLC2A5, GAB1, IFNG, PDE8A, PAK1, INSR, MAP2K6, GNG7, PRKCA, PTPRK, ESR1, PRKCE, TRPM2, NRIP1, PRKCB, JUP, MAP4K4, MAPK1, IL18BP, ARRB1, AKAP7, GUCY1B3, CA2, RAB13, COL1A1, LRRK2, UNC13B, WNT5A, CAV2, PRKCZ, GRB2, CDH1, GNG12, RRAGD, TPM1, SESN1, PXN, KCNMB1, CMPK2, IGF1R, T, VDR, SORBS1, HL…	1022	912	16650	1.50054	0.00875576
GOTERM_BP_FAT	GO:0070848~response to growth factor	63	5.43572	0.000177517	DSTYK, FOXO3, IL10, CD44, SPINT2, GATA3, CHST11, PDE8A, KDM5B, INSR, FGF2, WWOX, PTPRK, TMEM204, LEF1, DLL1, PRKCB, MAPK1, MSX1, EPB41L5, HIPK2, TGIF1, TGFB1I1, COL1A1, PMEPA1, WNT5A, GALNT3, CAV2, PRKCZ, PARD3, FGFR4, GCNT2, NDN, GRB2, SOX5, ITGB5, ITGB1, PXN, ARNT, T, MEIS2, LRG1, ADAMTS12, PCSK6, EHD1, RUNX3, BMP2, FLT1, FBN1, TGFBR2, SMAD3, DUSP22, SMAD1, ANXA3, CORO1B, CSNK1E, NEDD4, FYN, NT…	1022	634	16650	1.61888	0.008744
GOTERM_BP_FAT	GO:0002696~positive regulation of leukocyte activation	37	3.19241	0.000180734	HLA-DQB1, WNT5A, HLA-DQB2, PRKCZ, AIF1, GRB2, TBX21, TNFSF13, ITPKB, IL10, PRR5, PAK2, GAB2, GATA3, IFNG, ZAP70, HLA-DRB5, FCER1G, AP3D1, HLA-DPB1, PAK1, NFATC2, DPP4, PTPRC, VAV3, LGALS1, EFNB2, TGFBR2, IGF1, HLA-DQA1, CD38, CDKN1A, TNFSF11, TNFSF13B, FYN, LCK, HHLA2	1022	311	16650	1.93823	0.00884186
GOTERM_BP_FAT	GO:0007162~negative regulation of cell adhesion	29	2.50216	0.000180757	TNFRSF21, GCNT2, ADORA2A, PDE3B, CDH1, CCL28, PTEN, IL10, ARHGAP6, SPINT2, UBASH3B, HLA-DRB5, BCAS3, LAG3, PAG1, PTPRC, BMP2, PLXNB2, LGALS1, DUSP22, LEF1, MYADM, FZD7, TIGIT, LAX1, EPB41L5, COL1A1, PRNP, PHLDB2	1022	219	16650	2.15733	0.0087839
GOTERM_BP_FAT	GO:0034333~adherens junction assembly	14	1.20794	0.000184025	PTPRJ, PTPRK, PIP5K1C, ACTN1, SMAD3, PTEN, JUP, ARHGAP6, SORBS1, EPB41L5, DLG5, TRIP6, BCAS3, PHLDB2	1022	67	16650	3.40421	0.00888267
GOTERM_BP_FAT	GO:0051272~positive regulation of cellular component movement	46	3.96894	0.000187112	WNT5A, UTS2, GCNT2, AIF1, PDGFA, ENPP2, CCR1, DDR2, IGF1R, TIAM1, GATA3, IFNG, CAMK2D, SEMA3A, PAK1, BCAS3, LAMB1, FAM83H, INSR, FGF2, IL1A, PRKCA, COL18A1, SASH1, PTPRC, BMP2, FLT1, TGFBR2, IGF1, LEF1, SMAD3, IL6R, PRKCE, DOCK5, DAPK2, MYADM, ANXA3, MAPK1, SEMA6A, CCR6, EPB41L5, COL1A1, HDAC9, TRIP6, CTSH, CAMK1D	1022	420	16650	1.78432	0.0089715
GOTERM_BP_FAT	GO:0048598~embryonic morphogenesis	58	5.00431	0.000189035	HNF1B, GNA12, PRRX1, TP63, IL10, MTHFD1L, OSR2, SPINT2, GATA3, HOXC4, PAX8, CHST11, FGF2, TBX15, BCR, PLXNB2, LEF1, MMP16, DLL1, MYADM, MAPK1, DACT1, MSX1, EYA2, EPB41L5, HIPK2, SPEF2, WNT5A, SHROOM3, GRB2, ITGB5, LRIG1, ITGB2, LRIG3, ZBTB17, ITGB1, T, ECE1, LHX2, LAMB1, TCF7, FLT1, PHACTR4, FBN1, TGFBR2, SMAD3, AFF3, FZD3, SMAD1, FZD7, COL5A1, FZD6, DUSP4, HOXB2, LAMA3, IFT57, PTCH1, PHLDB2	1022	571	16650	1.65484	0.00900392
GOTERM_BP_FAT	GO:1901699~cellular response to nitrogen compound	57	4.91803	0.000190544	ADCY3, GNA15, AQP9, AIF1, CPEB3, ADCY6, PDE3B, FOXO1, FOXO3, CPEB1, TMEM173, ATP2B4, GAB1, RALB, PAK1, INSR, GNG7, ESR1, TRPM2, PRKCB, JUP, MAPK1, MSX1, AKAP7, GUCY1B3, RAB13, COL1A1, CA2, LRRK2, PRKCZ, CAV2, GRB2, CDH1, GNG12, RRAGD, SESN1, PXN, IGF1R, SORBS1, TBC1D4, SH2B2, PPP3CA, DNMT3A, PTPRE, BAIAP2L1, FBN1, KLF11, SMAD3, SMAD1, CAPN2, ITPR2, P2RX7, PRLR, FYN, NTRK2, HDAC9, KLF3	1022	558	16650	1.66419	0.00901639
GOTERM_BP_FAT	GO:0035239~tube morphogenesis	40	3.45125	0.000197144	WNT5A, HNF1B, SHROOM3, TP63, KLHL3, LGR4, MTHFD1L, STARD13, T, VDR, KRAS, SPINT2, GATA3, LHX2, PAX8, DLG5, PAK1, BCAS3, KDM5B, FGF2, TCF7, BMP2, PHACTR4, PLXNB2, EFNB2, TGFBR2, ESR1, LEF1, SMAD3, DLL1, FZD3, FZD6, DDR1, DACT1, IFT57, EPB41L5, PTCH1, CTSH, KIF26B, NFIB	1022	348	16650	1.8726	0.009267
GOTERM_BP_FAT	GO:0030030~cell projection organization	112	9.6635	0.00020731	TSPO, PLXNA1, PDGFA, AIF1, ADCY6, NRCAM, TIAM1, GATA3, TBC1D14, BTBD3, PTPRK, PLD1, PTPRG, PLXNB2, EFNB2, TANC1, FARP1, CTNNA2, FRY, MAP4K4, MAPK1, MNX1, IQCG, RAB13, LRRK2, DBN1, EIF2AK4, KIF26B, WNT5A, PLXNC1, LST1, ADORA2A, ENPP2, GRB2, TTC8, ITGB1, EPHB1, PFN2, KRAS, MACF1, LHX2, CNR1, RAP1GAP2, LAMB1, FGD6, LRFN3, KLF7, VAV3, CPNE5, UST, LGALS1, ITGA1, CELSR3, NCKAP1, SEMA6A, CORO1B, MYO10, …	1022	1301	16650	1.4025	0.00968004
GOTERM_BP_FAT	GO:0043087~regulation of GTPase activity	67	5.78085	0.000213297	PDGFA, RASGEF1A, IQGAP2, ITSN1, ARHGAP6, ARHGAP20, TIAM1, TBC1D14, RABGEF1, RAPGEF5, DENND5B, NRG2, FGF2, ARHGEF3, DEPDC7, BCR, ARHGEF6, PLXNB2, GRIN2A, ARHGAP24, ARHGEF12, ARHGAP23, FARP1, ARHGAP25, ARHGEF11, SGSM2, SBF2, ARRB1, GNB5, LRRK2, DENND3, RIN3, WNT5A, SNX9, CAV2, RALGPS2, FGFR4, TBC1D8, GRB2, RABGAP1L, RTKN, CYTH3, TTC8, DENND2D, FAM13A, ITGB1, ADAP1, STARD13, RASAL2, TAGAP, CAMK2D, T…	1022	691	16650	1.57965	0.0098947
GOTERM_BP_FAT	GO:2000649~regulation of sodium ion transmembrane transporter activity	11	0.949094	0.000215224	GPD1L, STOM, FXYD2, ATP1B1, TESC, NEDD4, UTRN, CNKSR3, CAMK2D, NEDD4L, PRKCE	1022	43	16650	4.16761	0.00992039
